# Supplementary material for: Crystal structure of {bis­[(1H-benzimid­azol-2-yl-κN 3)meth­yl]sulfane}dichloridomercury(II)
Source: Acta Crystallogr E Crystallogr Commun. 2015 Dec 12;71(Pt 12):m253–4. doi: 10.1107/S205698901502349X (PMC4719860; doi:10.1107/S205698901502349X)
Supplement: Supplementary file 1 [file e-71-0m253-sup1.cif]

##############################################################################
#                                                                            #
# This CIF contains the data in a paper accepted for publication in          #
# Acta Crystallographica Section E. It conforms to the requirements of       #
# Notes for Authors for Acta Crystallographica Section E, and has been       #
# peer reviewed under the auspices of the IUCr Commission on Journals.       #
#                                                                            #
# Full details of the Crystallographic Information File format               #
# are given in the paper "The Crystallographic Information File (CIF):       #
# a New Standard Archive File for Crystallography" by S. R. Hall, F. H.      #
# Allen and I. D. Brown [Acta Cryst. (1991), A47, 655-685].                  #
#                                                                            #
# The current version of the core CIF dictionary is obtainable from          #
# ftp://ftp.iucr.org/pub/cif_core.dic.                                       #
#                                                                            #
# Software is freely available for graphical display of the structure(s)     #
# in this CIF. For information consult the CIF software page                 #
# http://www.iucr.org/resources/cif/software.                                #
#                                                                            #
# This file may be used for bona fide research purposes within the           #
# scientific community so long as proper attribution is given to the journal # 
# article from which it was obtained.                                        #
#                                                                            #
##############################################################################
data_I
_database_code_depnum_ccdc_archive 'CCDC 1440754'
_audit_creation_method     'WinGX routine CIF_UPDATE'
_audit_conform_dict_name     cif_core.dic
_audit_conform_dict_version     2.3
_journal_date_recd_electronic     2015-12-02
_journal_date_accepted     2015-12-07
_journal_name_full     'Acta Crystallographica, Section E'
_journal_year     2015
_journal_volume     71
_journal_issue     12
_journal_page_first     m253
_journal_page_last     m254
_journal_paper_category     HM
_journal_paper_doi     10.1107/S205698901502349X
_journal_coeditor_code     IM2475
_publ_contact_author_name     'Sofiane, Bouacida '
_publ_contact_author_address
;
D\'epartement Sciences de la mati\`ere,
Facult\'e des sciences exactes et
sciences de la nature et de la vie,
Universit\'e Oum El Bouaghi,
Algeria
;
_publ_contact_author_email     bouacida_sofiane@yahoo.fr
_publ_contact_author_fax     '00 (213) 31 81 88 16'
_publ_contact_author_phone     '00 (213) 74 45 27 14'
_publ_section_title
;\
Crystal structure of
{bis[(1<i>H</i>-benzimidazol-2-yl-\k<i>N</i>^3^)methyl]sulfane}\
dichloridomercury(II)
;
loop_
    _publ_author_name
    _publ_author_footnote
    _publ_author_address
    'Bouchouit, Mehdi' .
;\
Unit\'e de Recherche de Chimie de l'Environnement et Mol\'eculaire Structurale \
CHEMS
Universit\'e Fr\`eres Montouri
Constantine 25000
Algeria
;
    'Benzerka, Saida' .
;
Laboratoire de Synth\`ese des Mol\'ecules d'Int\'er\^ets Biologiques
Universit\'e des Fr\`eres Mentouri
Constantine 25000
Algeria
;
    'Bouraiou, Abdelmalek' .
;\
Unit\'e de Recherche de Chimie de l'Environnement et Mol\'eculaire Structurale \
CHEMS
Universit\'e Fr\`eres Montouri
Constantine 25000
Algeria
;
    'Merazig, Hocine' .
;\
Unit\'e de Recherche de Chimie de l'Environnement et Mol\'eculaire Structurale \
CHEMS
Universit\'e Fr\`eres Montouri
Constantine 25000
Algeria
;
    'Belfaitah, Ali' .
;\
Laboratoire des Produits Naturels d'Origine V\'eg\'etale et de Synth\`ese \
Organique
PHYSYNOR
Universit\'e Fr\`eres Montouri
Constantine 25000
Algeria
;
    'Bouacida, Sofiane' .
;\
Unit\'e de Recherche de Chimie de l'Environnement et Mol\'eculaire Structurale \
CHEMS
Universit\'e Fr\`eres Montouri
Constantine 25000
Algeria
D\'epartement Sciences de la Mati\`ere,
Facult\'e des Sciences Exactes et \
Sciences de la Nature et de la Vie,
Universit\'e Oum El Bouaghi,
Algeria
;
_chemical_name_systematic
;\
{Bis[(1<i>H</i>-benzimidazol-2-yl-\k<i>N</i>^3^)methyl]sulfane}\
dichloridomercury(II)
;
_chemical_formula_moiety     'C16 H14 Cl2 Hg N4 S'
_chemical_formula_sum     'C16 H14 Cl2 Hg N4 S'
_chemical_formula_iupac     '[Hg Cl2 (C16 H14 N4 S)]'
_chemical_formula_weight     565.86
_space_group_crystal_system     orthorhombic
_space_group_name_H-M_alt     'P b c a'
_space_group_name_Hall     '-P 2ac 2ab'
loop_
    _space_group_symop_operation_xyz
    'x, y, z'
    '-x+1/2, -y, z+1/2'
    'x+1/2, -y+1/2, -z'
    '-x, y+1/2, -z+1/2'
    '-x, -y, -z'
    'x-1/2, y, -z-1/2'
    '-x-1/2, y-1/2, z'
    'x, -y-1/2, z-1/2'
_cell_length_a     13.8558(3)
_cell_length_b     15.4983(4)
_cell_length_c     16.1108(4)
_cell_angle_alpha     90
_cell_angle_beta     90
_cell_angle_gamma     90
_cell_volume     3459.66(14)
_cell_formula_units_Z     8
_cell_measurement_reflns_used     9958
_cell_measurement_theta_min     2.34
_cell_measurement_theta_max     29.55
_cell_measurement_temperature     295(2)
_exptl_crystal_description     prism
_exptl_crystal_colour     Colorless
_exptl_crystal_size_max     0.16
_exptl_crystal_size_mid     0.11
_exptl_crystal_size_min     0.09
_exptl_crystal_density_diffrn     2.173
_exptl_crystal_density_method     'not measured'
_exptl_crystal_F_000     2144
_exptl_absorpt_coefficient_mu     9.333
_exptl_absorpt_correction_type     multi-scan
_exptl_absorpt_process_details
;
(SADABS; Sheldrick, 2002)
;
_exptl_absorpt_correction_T_min     0.6462
_exptl_absorpt_correction_T_max     0.7457
_exptl_special_details     ?
_diffrn_ambient_temperature     295(2)
_diffrn_radiation_type     MoK\a
_diffrn_radiation_wavelength     0.71073
_diffrn_radiation_monochromator     graphite
_diffrn_measurement_device_type     'Bruker APEXII'
_diffrn_measurement_method     'CCD rotation images, thick slices'
_diffrn_reflns_number     78309
_diffrn_reflns_av_R_equivalents     0.0354
_diffrn_reflns_theta_min     2.53
_diffrn_reflns_theta_max     31.17
_diffrn_reflns_theta_full     31.17
_diffrn_measured_fraction_theta_max     0.999
_diffrn_measured_fraction_theta_full     0.999
_diffrn_reflns_limit_h_min     -20
_diffrn_reflns_limit_h_max     20
_diffrn_reflns_limit_k_min     -22
_diffrn_reflns_limit_k_max     22
_diffrn_reflns_limit_l_min     -22
_diffrn_reflns_limit_l_max     23
_refine_special_details
;
 Refinement of F^2^ against ALL reflections.  The weighted R-factor wR and
 goodness of fit S are based on F^2^, conventional R-factors R are based
 on F, with F set to zero for negative F^2^. The threshold expression of
 F^2^ > 2sigma(F^2^) is used only for calculating R-factors(gt) etc. and is
 not relevant to the choice of reflections for refinement.  R-factors based
 on F^2^ are statistically about twice as large as those based on F, and R-
 factors based on ALL data will be even larger.
;
_reflns_number_total     5594
_reflns_number_gt     4351
_reflns_threshold_expression     >2sigma(I)
_refine_ls_structure_factor_coef     Fsqd
_refine_ls_matrix_type     full
_refine_ls_R_factor_all     0.0345
_refine_ls_R_factor_gt     0.0202
_refine_ls_wR_factor_gt     0.041
_refine_ls_wR_factor_ref     0.0455
_refine_ls_goodness_of_fit_ref     1.007
_refine_ls_restrained_S_all     1.007
_refine_ls_number_reflns     5594
_refine_ls_number_parameters     217
_refine_ls_number_restraints     0
_refine_ls_hydrogen_treatment     constr
_refine_ls_weighting_scheme     calc
_refine_ls_weighting_details
         'calc w=1/[\s^2^(Fo^2^)+(0.0162P)^2^+4.1190P] where P=(Fo^2^+2Fc^2^)/3'
_atom_sites_solution_hydrogens     geom
_atom_sites_solution_primary     direct
_atom_sites_solution_secondary     difmap
_refine_ls_shift/su_max     0.001
_refine_ls_shift/su_mean     0
_refine_diff_density_max     0.856
_refine_diff_density_min     -0.928
_refine_ls_extinction_method     none
loop_
    _atom_type_symbol
    _atom_type_description
    _atom_type_scat_dispersion_real
    _atom_type_scat_dispersion_imag
    _atom_type_scat_source
    C C 0.0033 0.0016 'International Tables Vol C Tables 4.2.6.8 and 6.1.1.4'
    H H 0 0 'International Tables Vol C Tables 4.2.6.8 and 6.1.1.4'
    N N 0.0061 0.0033 'International Tables Vol C Tables 4.2.6.8 and 6.1.1.4'
    S S 0.1246 0.1234 'International Tables Vol C Tables 4.2.6.8 and 6.1.1.4'
    Cl Cl 0.1484 0.1585 'International Tables Vol C Tables 4.2.6.8 and 6.1.1.4'
    Hg Hg -2.3894 9.2266 'International Tables Vol C Tables 4.2.6.8 and 6.1.1.4'
_computing_data_collection
;
APEX2 (Bruker, 2011)
;
_computing_cell_refinement
;
SAINT (Bruker, 2011)
;
_computing_data_reduction
;
SAINT (Bruker, 2011)
;
_computing_structure_solution
;
SIR2002 (Burla <i>et al.</i>,  2005)
;
_computing_structure_refinement
;
SHELXT (Sheldrick, 2015)
;
_computing_molecular_graphics
;
ORTEP-3 for Windows (Farrugia, 2012) and DIAMOND (Brandenburg & Berndt,
2001)
;
_computing_publication_material
;
WinGX (Farrugia, 2012) and <i>CRYSCAL</i> (T. Roisnel, local program)
;
loop_
    _atom_site_type_symbol
    _atom_site_label
    _atom_site_fract_x
    _atom_site_fract_y
    _atom_site_fract_z
    _atom_site_U_iso_or_equiv
    _atom_site_adp_type
    _atom_site_calc_flag
    _atom_site_refinement_flags
    _atom_site_occupancy
    _atom_site_symmetry_multiplicity
    _atom_site_disorder_assembly
    _atom_site_disorder_group
    C C1 -0.02521(16) 0.28013(15) 0.20752(14) 0.0275(5) Uani d . 1 1 . .
    C C2 -0.08439(18) 0.21383(18) 0.17932(16) 0.0350(5) Uani d . 1 1 . .
    H H2 -0.0882 0.1613 0.207 0.042 Uiso calc R 1 1 . .
    C C3 -0.13721(19) 0.2296(2) 0.10828(17) 0.0425(7) Uani d . 1 1 . .
    H H3 -0.1779 0.1868 0.088 0.051 Uiso calc R 1 1 . .
    C C4 -0.1311(2) 0.3079(2) 0.06612(17) 0.0447(7) Uani d . 1 1 . .
    H H4 -0.1673 0.3155 0.0181 0.054 Uiso calc R 1 1 . .
    C C5 -0.07323(19) 0.3743(2) 0.09337(17) 0.0404(6) Uani d . 1 1 . .
    H H5 -0.0696 0.4266 0.0652 0.048 Uiso calc R 1 1 . .
    C C6 -0.02053(17) 0.35897(16) 0.16529(15) 0.0289(5) Uani d . 1 1 . .
    C C7 0.07692(16) 0.36125(15) 0.27412(15) 0.0272(5) Uani d . 1 1 . .
    C C8 0.14891(18) 0.39298(16) 0.33483(16) 0.0332(5) Uani d . 1 1 . .
    H H8A 0.193 0.4319 0.3068 0.04 Uiso calc R 1 1 . .
    H H8B 0.1862 0.3444 0.3551 0.04 Uiso calc R 1 1 . .
    C C9 0.0330(2) 0.36181(17) 0.47575(17) 0.0355(5) Uani d . 1 1 . .
    H H9A -0.0062 0.3861 0.5198 0.043 Uiso calc R 1 1 . .
    H H9B -0.0101 0.3339 0.4366 0.043 Uiso calc R 1 1 . .
    C C10 0.09852(17) 0.29578(15) 0.51189(14) 0.0272(4) Uani d . 1 1 . .
    C C11 0.17866(16) 0.17664(14) 0.53263(14) 0.0247(4) Uani d . 1 1 . .
    C C12 0.21845(18) 0.09428(16) 0.52899(16) 0.0321(5) Uani d . 1 1 . .
    H H12 0.2047 0.0568 0.4855 0.039 Uiso calc R 1 1 . .
    C C13 0.27933(19) 0.07089(18) 0.59296(17) 0.0388(6) Uani d . 1 1 . .
    H H13 0.3068 0.0161 0.5925 0.047 Uiso calc R 1 1 . .
    C C14 0.30100(19) 0.12684(19) 0.65845(17) 0.0394(6) Uani d . 1 1 . .
    H H14 0.3426 0.1085 0.7001 0.047 Uiso calc R 1 1 . .
    C C15 0.26224(19) 0.20829(18) 0.66267(16) 0.0362(6) Uani d . 1 1 . .
    H H15 0.277 0.2458 0.7059 0.043 Uiso calc R 1 1 . .
    C C16 0.19957(16) 0.23173(15) 0.59886(14) 0.0274(5) Uani d . 1 1 . .
    N N1 0.03651(14) 0.28386(12) 0.27585(12) 0.0272(4) Uani d . 1 1 . .
    N N2 0.11618(14) 0.21920(12) 0.47882(12) 0.0268(4) Uani d . 1 1 . .
    N N3 0.04426(15) 0.40839(13) 0.20965(13) 0.0311(4) Uani d . 1 1 . .
    H H3N 0.061 0.4605 0.1981 0.037 Uiso calc R 1 1 . .
    N N4 0.14764(15) 0.30614(13) 0.58354(12) 0.0310(4) Uani d . 1 1 . .
    H H4N 0.1468 0.3514 0.6144 0.037 Uiso calc R 1 1 . .
    S S1 0.09600(6) 0.44882(4) 0.42297(4) 0.04249(16) Uani d . 1 1 . .
    Cl Cl1 -0.09138(5) 0.08943(4) 0.37366(4) 0.04179(15) Uani d . 1 1 . .
    Cl Cl2 0.17398(6) 0.08112(5) 0.27101(5) 0.0583(2) Uani d . 1 1 . .
    Hg Hg1 0.063397(7) 0.164790(6) 0.357762(6) 0.03372(3) Uani d . 1 1 . .
loop_
    _atom_site_aniso_label
    _atom_site_aniso_U_11
    _atom_site_aniso_U_22
    _atom_site_aniso_U_33
    _atom_site_aniso_U_12
    _atom_site_aniso_U_13
    _atom_site_aniso_U_23
    C1 0.0263(10) 0.0325(12) 0.0237(11) 0.0028(9) 0.0011(9) -0.0008(9)
    C2 0.0365(13) 0.0382(14) 0.0305(13) -0.0066(10) -0.0014(10) -0.0039(11)
    C3 0.0328(13) 0.0611(19) 0.0336(14) -0.0083(12) -0.0045(11) -0.0068(13)
    C4 0.0345(13) 0.072(2) 0.0279(13) 0.0039(13) -0.0069(11) 0.0007(13)
    C5 0.0421(14) 0.0491(16) 0.0301(13) 0.0088(12) 0.0002(11) 0.0075(12)
    C6 0.0299(11) 0.0332(12) 0.0236(11) 0.0046(9) 0.0023(9) 0.0005(9)
    C7 0.0309(11) 0.0238(10) 0.0268(11) 0.0003(8) 0.0015(9) 0.0001(9)
    C8 0.0380(12) 0.0284(12) 0.0331(13) -0.0074(10) -0.0037(10) -0.0004(10)
    C9 0.0421(13) 0.0332(12) 0.0311(13) 0.0104(11) 0.0032(11) -0.0015(10)
    C10 0.0309(11) 0.0270(11) 0.0238(11) 0.0008(9) 0.0030(9) -0.0001(9)
    C11 0.0265(10) 0.0259(11) 0.0216(10) -0.0032(8) 0.0019(8) 0.0019(8)
    C12 0.0374(12) 0.0281(11) 0.0309(13) 0.0009(10) 0.0024(10) -0.0010(10)
    C13 0.0382(13) 0.0357(13) 0.0426(15) 0.0062(11) 0.0017(11) 0.0098(11)
    C14 0.0355(13) 0.0461(15) 0.0366(15) -0.0004(12) -0.0050(11) 0.0117(12)
    C15 0.0407(14) 0.0405(14) 0.0274(12) -0.0082(11) -0.0055(10) 0.0009(10)
    C16 0.0299(11) 0.0272(11) 0.0250(11) -0.0042(9) 0.0020(9) 0.0019(9)
    N1 0.0315(9) 0.0242(9) 0.0259(10) -0.0014(7) -0.0034(8) 0.0016(8)
    N2 0.0299(9) 0.0253(9) 0.0252(10) -0.0001(7) 0.0000(8) -0.0015(8)
    N3 0.0395(11) 0.0247(9) 0.0291(10) -0.0005(8) -0.0004(8) 0.0045(8)
    N4 0.0426(11) 0.0249(9) 0.0254(10) -0.0004(8) 0.0015(9) -0.0043(8)
    S1 0.0708(5) 0.0221(3) 0.0345(3) 0.0013(3) -0.0047(3) -0.0040(3)
    Cl1 0.0454(3) 0.0340(3) 0.0460(4) -0.0095(3) 0.0061(3) -0.0095(3)
    Cl2 0.0735(5) 0.0413(4) 0.0601(5) 0.0137(4) 0.0196(4) -0.0056(3)
    Hg1 0.04398(6) 0.02599(5) 0.03120(5) -0.00193(4) -0.00583(4) -0.00131(4)
_geom_special_details
;
 All esds (except the esd in the dihedral angle between two l.s. planes)
 are estimated using the full covariance matrix.  The cell esds are taken
 into account individually in the estimation of esds in distances, angles
 and torsion angles; correlations between esds in cell parameters are only
 used when they are defined by crystal symmetry.  An approximate (isotropic)
 treatment of cell esds is used for estimating esds involving l.s. planes.
;
loop_
    _geom_bond_atom_site_label_1
    _geom_bond_atom_site_label_2
    _geom_bond_site_symmetry_2
    _geom_bond_distance
    _geom_bond_publ_flag
    C1 C2 . 1.391(3) ?
    C1 N1 . 1.395(3) ?
    C1 C6 . 1.400(3) ?
    C2 C3 . 1.380(4) ?
    C2 H2 . 0.93 ?
    C3 C4 . 1.393(4) ?
    C3 H3 . 0.93 ?
    C4 C5 . 1.378(4) ?
    C4 H4 . 0.93 ?
    C5 C6 . 1.390(4) ?
    C5 H5 . 0.93 ?
    C6 N3 . 1.380(3) ?
    C7 N1 . 1.324(3) ?
    C7 N3 . 1.348(3) ?
    C7 C8 . 1.481(3) ?
    C8 S1 . 1.817(3) ?
    C8 H8A . 0.97 ?
    C8 H8B . 0.97 ?
    C9 C10 . 1.487(3) ?
    C9 S1 . 1.818(3) ?
    C9 H9A . 0.97 ?
    C9 H9B . 0.97 ?
    C10 N2 . 1.324(3) ?
    C10 N4 . 1.350(3) ?
    C11 N2 . 1.391(3) ?
    C11 C12 . 1.392(3) ?
    C11 C16 . 1.397(3) ?
    C12 C13 . 1.380(4) ?
    C12 H12 . 0.93 ?
    C13 C14 . 1.398(4) ?
    C13 H13 . 0.93 ?
    C14 C15 . 1.373(4) ?
    C14 H14 . 0.93 ?
    C15 C16 . 1.394(3) ?
    C15 H15 . 0.93 ?
    C16 N4 . 1.382(3) ?
    N1 Hg1 . 2.2991(19) ?
    N2 Hg1 . 2.2471(19) ?
    N3 H3N . 0.86 ?
    N4 H4N . 0.86 ?
    Cl1 Hg1 . 2.4554(7) ?
    Cl2 Hg1 . 2.4459(7) ?
loop_
    _geom_angle_atom_site_label_1
    _geom_angle_atom_site_label_2
    _geom_angle_atom_site_label_3
    _geom_angle_site_symmetry_1
    _geom_angle_site_symmetry_3
    _geom_angle
    _geom_angle_publ_flag
    C2 C1 N1 . . 130.5(2) ?
    C2 C1 C6 . . 120.9(2) ?
    N1 C1 C6 . . 108.6(2) ?
    C3 C2 C1 . . 116.9(3) ?
    C3 C2 H2 . . 121.5 ?
    C1 C2 H2 . . 121.5 ?
    C2 C3 C4 . . 121.8(3) ?
    C2 C3 H3 . . 119.1 ?
    C4 C3 H3 . . 119.1 ?
    C5 C4 C3 . . 122.1(3) ?
    C5 C4 H4 . . 119 ?
    C3 C4 H4 . . 119 ?
    C4 C5 C6 . . 116.3(3) ?
    C4 C5 H5 . . 121.8 ?
    C6 C5 H5 . . 121.8 ?
    N3 C6 C5 . . 132.7(2) ?
    N3 C6 C1 . . 105.2(2) ?
    C5 C6 C1 . . 122.0(2) ?
    N1 C7 N3 . . 111.4(2) ?
    N1 C7 C8 . . 124.9(2) ?
    N3 C7 C8 . . 123.7(2) ?
    C7 C8 S1 . . 113.73(18) ?
    C7 C8 H8A . . 108.8 ?
    S1 C8 H8A . . 108.8 ?
    C7 C8 H8B . . 108.8 ?
    S1 C8 H8B . . 108.8 ?
    H8A C8 H8B . . 107.7 ?
    C10 C9 S1 . . 113.62(19) ?
    C10 C9 H9A . . 108.8 ?
    S1 C9 H9A . . 108.8 ?
    C10 C9 H9B . . 108.8 ?
    S1 C9 H9B . . 108.8 ?
    H9A C9 H9B . . 107.7 ?
    N2 C10 N4 . . 111.0(2) ?
    N2 C10 C9 . . 124.9(2) ?
    N4 C10 C9 . . 124.1(2) ?
    N2 C11 C12 . . 130.9(2) ?
    N2 C11 C16 . . 108.38(19) ?
    C12 C11 C16 . . 120.7(2) ?
    C13 C12 C11 . . 116.8(2) ?
    C13 C12 H12 . . 121.6 ?
    C11 C12 H12 . . 121.6 ?
    C12 C13 C14 . . 122.1(3) ?
    C12 C13 H13 . . 118.9 ?
    C14 C13 H13 . . 118.9 ?
    C15 C14 C13 . . 121.6(2) ?
    C15 C14 H14 . . 119.2 ?
    C13 C14 H14 . . 119.2 ?
    C14 C15 C16 . . 116.5(2) ?
    C14 C15 H15 . . 121.7 ?
    C16 C15 H15 . . 121.7 ?
    N4 C16 C15 . . 132.4(2) ?
    N4 C16 C11 . . 105.41(19) ?
    C15 C16 C11 . . 122.2(2) ?
    C7 N1 C1 . . 106.27(19) ?
    C7 N1 Hg1 . . 132.12(16) ?
    C1 N1 Hg1 . . 121.26(15) ?
    C10 N2 C11 . . 106.81(19) ?
    C10 N2 Hg1 . . 128.73(16) ?
    C11 N2 Hg1 . . 124.43(14) ?
    C7 N3 C6 . . 108.5(2) ?
    C7 N3 H3N . . 125.8 ?
    C6 N3 H3N . . 125.8 ?
    C10 N4 C16 . . 108.43(19) ?
    C10 N4 H4N . . 125.8 ?
    C16 N4 H4N . . 125.8 ?
    C8 S1 C9 . . 101.89(12) ?
    N2 Hg1 N1 . . 104.46(7) ?
    N2 Hg1 Cl2 . . 119.40(5) ?
    N1 Hg1 Cl2 . . 101.48(5) ?
    N2 Hg1 Cl1 . . 111.85(5) ?
    N1 Hg1 Cl1 . . 107.47(5) ?
    Cl2 Hg1 Cl1 . . 110.77(3) ?
loop_
    _geom_torsion_atom_site_label_1
    _geom_torsion_atom_site_label_2
    _geom_torsion_atom_site_label_3
    _geom_torsion_atom_site_label_4
    _geom_torsion_site_symmetry_1
    _geom_torsion_site_symmetry_2
    _geom_torsion_site_symmetry_3
    _geom_torsion_site_symmetry_4
    _geom_torsion
    _geom_torsion_publ_flag
    N1 C1 C2 C3 . . . . -179.5(2) ?
    C6 C1 C2 C3 . . . . 0.3(4) ?
    C1 C2 C3 C4 . . . . 0.6(4) ?
    C2 C3 C4 C5 . . . . -0.9(5) ?
    C3 C4 C5 C6 . . . . 0.3(4) ?
    C4 C5 C6 N3 . . . . 179.2(3) ?
    C4 C5 C6 C1 . . . . 0.5(4) ?
    C2 C1 C6 N3 . . . . -179.8(2) ?
    N1 C1 C6 N3 . . . . 0.0(3) ?
    C2 C1 C6 C5 . . . . -0.8(4) ?
    N1 C1 C6 C5 . . . . 178.9(2) ?
    N1 C7 C8 S1 . . . . -91.1(3) ?
    N3 C7 C8 S1 . . . . 88.9(3) ?
    S1 C9 C10 N2 . . . . -102.2(3) ?
    S1 C9 C10 N4 . . . . 78.2(3) ?
    N2 C11 C12 C13 . . . . 179.7(2) ?
    C16 C11 C12 C13 . . . . -0.6(3) ?
    C11 C12 C13 C14 . . . . -0.3(4) ?
    C12 C13 C14 C15 . . . . 0.3(4) ?
    C13 C14 C15 C16 . . . . 0.7(4) ?
    C14 C15 C16 N4 . . . . 179.2(2) ?
    C14 C15 C16 C11 . . . . -1.6(4) ?
    N2 C11 C16 N4 . . . . 0.8(2) ?
    C12 C11 C16 N4 . . . . -179.0(2) ?
    N2 C11 C16 C15 . . . . -178.6(2) ?
    C12 C11 C16 C15 . . . . 1.6(3) ?
    N3 C7 N1 C1 . . . . 0.9(3) ?
    C8 C7 N1 C1 . . . . -179.1(2) ?
    N3 C7 N1 Hg1 . . . . 173.99(16) ?
    C8 C7 N1 Hg1 . . . . -6.0(4) ?
    C2 C1 N1 C7 . . . . 179.2(3) ?
    C6 C1 N1 C7 . . . . -0.5(3) ?
    C2 C1 N1 Hg1 . . . . 5.2(3) ?
    C6 C1 N1 Hg1 . . . . -174.53(15) ?
    N4 C10 N2 C11 . . . . 1.2(3) ?
    C9 C10 N2 C11 . . . . -178.4(2) ?
    N4 C10 N2 Hg1 . . . . -176.69(15) ?
    C9 C10 N2 Hg1 . . . . 3.7(3) ?
    C12 C11 N2 C10 . . . . 178.5(2) ?
    C16 C11 N2 C10 . . . . -1.2(2) ?
    C12 C11 N2 Hg1 . . . . -3.4(3) ?
    C16 C11 N2 Hg1 . . . . 176.80(14) ?
    N1 C7 N3 C6 . . . . -0.9(3) ?
    C8 C7 N3 C6 . . . . 179.1(2) ?
    C5 C6 N3 C7 . . . . -178.3(3) ?
    C1 C6 N3 C7 . . . . 0.6(3) ?
    N2 C10 N4 C16 . . . . -0.8(3) ?
    C9 C10 N4 C16 . . . . 178.9(2) ?
    C15 C16 N4 C10 . . . . 179.2(3) ?
    C11 C16 N4 C10 . . . . 0.0(3) ?
    C7 C8 S1 C9 . . . . 67.4(2) ?
    C10 C9 S1 C8 . . . . 67.0(2) ?
    C10 N2 Hg1 N1 . . . . 26.7(2) ?
    C11 N2 Hg1 N1 . . . . -150.88(17) ?
    C10 N2 Hg1 Cl2 . . . . 139.14(18) ?
    C11 N2 Hg1 Cl2 . . . . -38.46(19) ?
    C10 N2 Hg1 Cl1 . . . . -89.2(2) ?
    C11 N2 Hg1 Cl1 . . . . 93.18(17) ?
    C7 N1 Hg1 N2 . . . . 29.2(2) ?
    C1 N1 Hg1 N2 . . . . -158.52(16) ?
    C7 N1 Hg1 Cl2 . . . . -95.5(2) ?
    C1 N1 Hg1 Cl2 . . . . 76.74(17) ?
    C7 N1 Hg1 Cl1 . . . . 148.2(2) ?
    C1 N1 Hg1 Cl1 . . . . -39.57(18) ?
loop_
    _geom_hbond_atom_site_label_D
    _geom_hbond_atom_site_label_H
    _geom_hbond_atom_site_label_A
    _geom_hbond_site_symmetry_A
    _geom_hbond_distance_DH
    _geom_hbond_distance_HA
    _geom_hbond_distance_DA
    _geom_hbond_angle_DHA
    _geom_hbond_publ_flag
    N3 H3N Cl1 4_555 0.8600 2.3500 3.178(2) 163.00 yes
    N4 H4N Cl2 8_566 0.8600 2.7600 3.508(2) 147.00 yes
_iucr_refine_instructions_details
;
TITL import in P b c a
CELL  0.71073  13.8558  15.4983  16.1108   90.000   90.000   90.000
ZERR     8.00   0.0003   0.0004   0.0004    0.000    0.000    0.000
LATT   1
SYMM  1/2 - X, - Y, 1/2 + Z
SYMM  1/2 + X, 1/2 - Y, - Z
SYMM  - X, 1/2 + Y, 1/2 - Z
SFAC  C    H    N    S    CL   HG
UNIT  128  112  32   8    16   8
MERG   2
OMIT     0   2   0
OMIT     1   1   1
OMIT     2   0   0
FMAP   2
PLAN   25
ACTA
HTAB    2.00000
BOND   $H
CONF
L.S.   4
WGHT    0.016200    4.119000
FVAR       0.04413
C2    1   -0.025211    0.280133    0.207522    11.00000    0.02631    0.03253 =
         0.02366   -0.00077    0.00108    0.00282
C3    1   -0.084393    0.213825    0.179325    11.00000    0.03650    0.03817 =
         0.03048   -0.00392   -0.00138   -0.00656
AFIX  43
H3    2   -0.088200    0.161303    0.207049    11.00000   -1.20000
AFIX   0
C4    1   -0.137209    0.229603    0.108281    11.00000    0.03276    0.06106 =
         0.03359   -0.00684   -0.00450   -0.00829
AFIX  43
H4    2   -0.177946    0.186814    0.088023    11.00000   -1.20000
AFIX   0
C5    1   -0.131144    0.307863    0.066117    11.00000    0.03447    0.07182 =
         0.02788    0.00067   -0.00692    0.00392
AFIX  43
H5    2   -0.167330    0.315495    0.018057    11.00000   -1.20000
AFIX   0
C6    1   -0.073229    0.374318    0.093370    11.00000    0.04206    0.04909 =
         0.03008    0.00751    0.00019    0.00877
AFIX  43
H6    2   -0.069583    0.426589    0.065194    11.00000   -1.20000
AFIX   0
C7    1   -0.020533    0.358974    0.165291    11.00000    0.02993    0.03316 =
         0.02360    0.00049    0.00232    0.00455
C1    1    0.076921    0.361248    0.274118    11.00000    0.03089    0.02377 =
         0.02683    0.00007    0.00145    0.00025
C16   1    0.148911    0.392982    0.334835    11.00000    0.03797    0.02841 =
         0.03307   -0.00039   -0.00374   -0.00738
AFIX  23
H16A  2    0.192999    0.431867    0.306763    11.00000   -1.20000
H16B  2    0.186200    0.344359    0.355050    11.00000   -1.20000
AFIX   0
C15   1    0.032989    0.361806    0.475752    11.00000    0.04214    0.03319 =
         0.03108   -0.00153    0.00323    0.01042
AFIX  23
H15A  2   -0.006219    0.386128    0.519803    11.00000   -1.20000
H15B  2   -0.010099    0.333865    0.436646    11.00000   -1.20000
AFIX   0
C8    1    0.098516    0.295775    0.511895    11.00000    0.03088    0.02697 =
         0.02385   -0.00008    0.00304    0.00082
C9    1    0.178661    0.176641    0.532631    11.00000    0.02652    0.02593 =
         0.02157    0.00191    0.00185   -0.00324
C10   1    0.218451    0.094277    0.528988    11.00000    0.03743    0.02811 =
         0.03091   -0.00100    0.00236    0.00089
AFIX  43
H10   2    0.204675    0.056776    0.485510    11.00000   -1.20000
AFIX   0
C11   1    0.279327    0.070885    0.592958    11.00000    0.03818    0.03571 =
         0.04258    0.00983    0.00172    0.00621
AFIX  43
H11   2    0.306820    0.016146    0.592491    11.00000   -1.20000
AFIX   0
C12   1    0.300995    0.126844    0.658449    11.00000    0.03547    0.04609 =
         0.03657    0.01165   -0.00505   -0.00044
AFIX  43
H12   2    0.342634    0.108474    0.700132    11.00000   -1.20000
AFIX   0
C13   1    0.262239    0.208289    0.662667    11.00000    0.04068    0.04048 =
         0.02743    0.00089   -0.00552   -0.00816
AFIX  43
H13   2    0.277041    0.245846    0.705851    11.00000   -1.20000
AFIX   0
C14   1    0.199571    0.231727    0.598863    11.00000    0.02990    0.02721 =
         0.02500    0.00187    0.00204   -0.00424
N1    3    0.036510    0.283860    0.275849    11.00000    0.03149    0.02420 =
         0.02586    0.00158   -0.00345   -0.00144
N2    3    0.116181    0.219196    0.478819    11.00000    0.02994    0.02529 =
         0.02523   -0.00148   -0.00003   -0.00007
N3    3    0.044261    0.408387    0.209653    11.00000    0.03951    0.02473 =
         0.02914    0.00455   -0.00040   -0.00053
AFIX  43
H3N   2    0.060990    0.460463    0.198127    11.00000   -1.20000
AFIX   0
N4    3    0.147642    0.306137    0.583539    11.00000    0.04261    0.02489 =
         0.02545   -0.00428    0.00145   -0.00042
AFIX  43
H4N   2    0.146769    0.351392    0.614421    11.00000   -1.20000
AFIX   0
S1    4    0.095996    0.448822    0.422970    11.00000    0.07084    0.02212 =
         0.03450   -0.00404   -0.00473    0.00131
CL1   5   -0.091380    0.089431    0.373664    11.00000    0.04536    0.03400 =
         0.04600   -0.00950    0.00613   -0.00954
CL2   5    0.173983    0.081118    0.271014    11.00000    0.07350    0.04127 =
         0.06010   -0.00557    0.01962    0.01373
HG1   6    0.063397    0.164790    0.357762    11.00000    0.04398    0.02599 =
         0.03120   -0.00131   -0.00583   -0.00193
HKLF 4
REM  import in P b c a
REM R1 =  0.0202 for   4351 Fo > 4sig(Fo)  and  0.0345 for all   5594 data
REM    217 parameters refined using      0 restraints
END
WGHT      0.0162      4.1190
REM Highest difference peak  0.856,  deepest hole -0.928,  1-sigma level  0.087
Q1    1   0.1843  0.0710  0.3175  11.00000  0.05    0.86
Q2    1   0.0353  0.1756  0.3933  11.00000  0.05    0.84
Q3    1   0.1040  0.1765  0.3579  11.00000  0.05    0.72
Q4    1   0.0586  0.1214  0.3569  11.00000  0.05    0.71
Q5    1   0.0405  0.1651  0.3215  11.00000  0.05    0.71
Q6    1  -0.0590  0.0586  0.3879  11.00000  0.05    0.55
Q7    1   0.3080  0.3312  0.6435  11.00000  0.05    0.51
Q8    1   0.1002  0.2519  0.4984  11.00000  0.05    0.42
Q9    1   0.1290  0.0796  0.2601  11.00000  0.05    0.40
Q10   1  -0.0863  0.0900  0.3354  11.00000  0.05    0.40
Q11   1   0.1931  0.1970  0.5717  11.00000  0.05    0.40
Q12   1  -0.0352  0.3250  0.1913  11.00000  0.05    0.40
Q13   1   0.0616  0.5086  0.3555  11.00000  0.05    0.40
Q14   1   0.0621  0.3206  0.2664  11.00000  0.05    0.35
Q15   1   0.0007  0.3899  0.2015  11.00000  0.05    0.34
Q16   1   0.2017  0.1334  0.5342  11.00000  0.05    0.34
Q17   1   0.1853  0.2678  0.5921  11.00000  0.05    0.34
Q18   1   0.1151  0.1148  0.3573  11.00000  0.05    0.33
Q19   1   0.1507  0.4336  0.4111  11.00000  0.05    0.33
Q20   1   0.0620  0.3870  0.2428  11.00000  0.05    0.32
Q21   1   0.2395  0.0797  0.5633  11.00000  0.05    0.31
Q22   1   0.1787  0.4437  0.3390  11.00000  0.05    0.31
Q23   1   0.1519  0.1986  0.4929  11.00000  0.05    0.31
Q24   1   0.0848  0.2069  0.4106  11.00000  0.05    0.30
Q25   1   0.2792  0.0940  0.6261  11.00000  0.05    0.30
;
