# Supplementary material for: Crystal structure of {bis­[(1H-benzimid­azol-2-yl-κN 3)meth­yl]sulfane}dichloridomercury(II)
Source: Acta Crystallogr E Crystallogr Commun. 2015 Dec 12;71(Pt 12):m253–4. doi: 10.1107/S205698901502349X (PMC4719860; doi:10.1107/S205698901502349X)
Supplement: Supplementary file 2 [file e-71-0m253-Isup2.hkl]

#
# h,k,l, Fc-squared, Fo-squared, sigma(Fo-squared) and status flag
#
data_I
_shelx_title ' import in P b c a'
_shelx_refln_list_code          4
_shelx_F_calc_maximum      704.43
_exptl_crystal_F_000      2144.00
_reflns_d_resolution_high  0.6866
 
loop_
 _symmetry_equiv_pos_as_xyz
 'x, y, z'
 '-x+1/2, -y, z+1/2'
 'x+1/2, -y+1/2, -z'
 '-x, y+1/2, -z+1/2'
 '-x, -y, -z'
 'x-1/2, y, -z-1/2'
 '-x-1/2, y-1/2, z'
 'x, -y-1/2, z-1/2'
 
_cell_length_a    13.8558
_cell_length_b    15.4983
_cell_length_c    16.1108
_cell_angle_alpha  90.000
_cell_angle_beta   90.000
_cell_angle_gamma  90.000
 
_shelx_F_squared_multiplier     1.000
 
loop_
 _refln_index_h
 _refln_index_k
 _refln_index_l
 _refln_F_squared_calc
 _refln_F_squared_meas
 _refln_F_squared_sigma
 _refln_observed_status
   4   0   0    39161.54    39925.04    465.58 o
   6   0   0   140401.56   143737.86   1524.18 o
   8   0   0   164359.27   168764.28   1589.71 o
  10   0   0    15429.51    15792.89    197.96 o
  12   0   0     1388.79     1167.78     76.72 o
  14   0   0     9081.14     8553.18    194.78 o
  16   0   0     4325.36     4562.60    175.67 o
  18   0   0      365.38      474.73    125.92 o
  20   0   0      131.40       87.97    115.52 o
   2   1   0   230072.77   223565.92   1510.00 o
   4   1   0   140406.25   140297.88    909.72 o
   6   1   0    79544.30    81294.32    573.60 o
   8   1   0     1625.00     1618.47     36.35 o
  10   1   0    38922.82    38982.88    312.96 o
  12   1   0    25739.85    25510.72    257.07 o
  14   1   0    11104.29    11175.76    162.57 o
  16   1   0      462.80      436.92     71.37 o
  18   1   0     1209.21     1230.64     84.85 o
  20   1   0     2132.69     2248.91    118.33 o
   2   2   0    49256.74    49747.92    283.83 o
   4   2   0       15.05        4.20      9.45 o
   6   2   0     8466.66     8616.07     72.71 o
   8   2   0    12029.49    11549.20    113.57 o
  10   2   0    14831.60    14700.82    139.09 o
  12   2   0     1196.80     1276.39     64.19 o
  14   2   0     2488.16     2319.04     90.16 o
  16   2   0     3852.53     3574.54    118.40 o
  18   2   0       39.16       33.17     64.19 o
  20   2   0       43.61      123.84     91.19 o
   2   3   0     8807.39     9160.67     62.63 o
   4   3   0     2788.76     2776.41     28.13 o
   6   3   0      567.19      488.23     15.12 o
   8   3   0     6705.10     6935.94     73.08 o
  10   3   0      209.19      242.21     23.73 o
  12   3   0     1045.30     1029.41     47.40 o
  14   3   0       16.28       23.63     45.07 o
  16   3   0       36.59      110.53     60.66 o
  18   3   0      164.98      117.85     66.27 o
  20   3   0        6.59     -123.25    154.06 o
   0   4   0   216238.92   211358.31   2635.18 o
   2   4   0    53836.32    54526.64    321.82 o
   4   4   0      152.48      270.83     16.37 o
   6   4   0    22491.55    22896.44    162.81 o
   8   4   0    62191.68    64624.35    468.28 o
  10   4   0     6830.16     7070.04     83.66 o
  12   4   0     1552.89     1388.92     42.71 o
  14   4   0     4892.42     4826.54    112.45 o
  16   4   0     1962.87     2178.25     77.59 o
  18   4   0      496.46      520.71    138.19 o
   2   5   0    55452.88    53698.23    325.83 o
   4   5   0   173105.83   174134.02   1105.50 o
   6   5   0    56006.37    55930.57    387.66 o
   8   5   0       38.72       48.76     19.76 o
  10   5   0    27081.01    26699.80    257.24 o
  12   5   0    43320.83    43881.49    427.32 o
  14   5   0     4510.10     4752.27    112.52 o
  16   5   0      269.29      244.79     57.17 o
  18   5   0     2747.46     2937.45    187.44 o
   0   6   0    52841.80    49609.39    489.86 o
   2   6   0   133690.00   133595.64    875.26 o
   4   6   0     1536.27     1500.46     41.89 o
   6   6   0    49740.96    48019.42    348.97 o
   8   6   0    73584.63    73330.70    594.13 o
  10   6   0    37563.49    38228.02    375.26 o
  12   6   0        8.99      -18.33     36.79 o
  14   6   0    11581.48    11879.49    192.77 o
  16   6   0    14334.32    14359.46    264.94 o
  18   6   0     1746.08     1540.34    118.69 o
   2   7   0   119061.58   118743.61    804.76 o
   4   7   0   172070.14   168727.52   1133.85 o
   6   7   0    19913.21    19614.40    159.26 o
   8   7   0     4899.93     4781.28     71.82 o
  10   7   0    29015.52    28824.72    288.76 o
  12   7   0    12763.11    12732.53    164.75 o
  14   7   0     1901.90     1772.17     87.54 o
  16   7   0       85.96       95.61     64.50 o
  18   7   0     1159.55     1008.87     87.97 o
   0   8   0    85591.38    87854.42    853.47 o
   2   8   0     7057.31     6960.35     74.82 o
   4   8   0     6930.74     7017.67     79.54 o
   6   8   0    14080.33    13478.87    121.64 o
   8   8   0    11092.42    10674.08    113.10 o
  10   8   0     2804.55     2701.25     81.20 o
  12   8   0      823.84      773.34     54.13 o
  14   8   0      411.87      321.46     67.75 o
  16   8   0      709.02      823.55     80.67 o
  18   8   0      833.33      669.99     98.24 o
   2   9   0      231.71      118.37     20.93 o
   4   9   0    19622.01    18935.53    163.40 o
   6   9   0      174.28      151.96     27.32 o
   8   9   0     9036.44     9291.59    100.68 o
  10   9   0      460.09      495.26     47.78 o
  12   9   0      333.20      443.48     57.01 o
  14   9   0      104.98      130.93     67.86 o
  16   9   0      270.35      241.09     79.81 o
  18   9   0       36.58      146.10     95.51 o
   0  10   0    19890.24    19686.14    243.48 o
   2  10   0    31385.78    31332.18    287.11 o
   4  10   0      230.81      178.84     31.19 o
   6  10   0    19566.17    19507.73    169.48 o
   8  10   0    21631.44    22379.27    211.53 o
  10  10   0     3180.14     3459.60     84.20 o
  12  10   0      138.23      109.63     54.53 o
  14  10   0     3343.19     3477.77    131.91 o
  16  10   0     3165.66     3562.52    136.70 o
  18  10   0      250.71      238.12    132.68 o
   2  11   0    56085.29    55104.41    444.16 o
   4  11   0    68167.38    67029.66    511.95 o
   6  11   0    31711.61    31546.68    265.68 o
   8  11   0      344.14      373.18     38.44 o
  10  11   0    23775.05    24157.66    274.87 o
  12  11   0    12968.39    13565.26    236.06 o
  14  11   0     3732.97     3643.59    139.03 o
  16  11   0       66.78      117.78     97.01 o
   0  12   0    81380.76    80730.47    869.79 o
   2  12   0    24315.28    24357.37    218.91 o
   4  12   0        3.00       12.96     34.60 o
   6  12   0    18533.72    18626.13    193.62 o
   8  12   0    59444.38    59525.73    518.21 o
  10  12   0    12186.92    12268.60    187.85 o
  12  12   0      392.92      347.90     82.89 o
  14  12   0     5174.79     5025.08    241.09 o
  16  12   0     4978.58     5091.04    187.06 o
   2  13   0    10532.92    10313.05    131.48 o
   4  13   0    13575.19    13854.95    170.03 o
   6  13   0    33651.99    33401.48    319.43 o
   8  13   0     1914.95     2010.57     75.11 o
  10  13   0     6181.06     5700.34    139.87 o
  12  13   0    13147.01    12988.36    267.43 o
  14  13   0     3517.07     3409.13    206.88 o
  16  13   0       48.52       -9.00    127.11 o
   0  14   0      705.84      655.26     80.36 o
   2  14   0     1369.21     1588.39     72.21 o
   4  14   0      364.64      358.35     56.62 o
   6  14   0     1606.78     1692.80     73.31 o
   8  14   0     3498.60     3259.08     98.29 o
  10  14   0     1535.01     1435.62     90.43 o
  12  14   0       31.49       43.58    107.84 o
  14  14   0      613.76      430.05    138.44 o
   2  15   0       28.69       16.26     56.80 o
   4  15   0       97.67      108.35     63.64 o
   6  15   0     2408.71     2310.90    128.21 o
   8  15   0     1048.69      898.45     78.32 o
  10  15   0      139.16      -27.25     82.10 o
  12  15   0      625.68      583.19    126.15 o
  14  15   0     1077.94     1067.21    174.93 o
   0  16   0    32209.38    31271.10    472.74 o
   2  16   0    12684.02    12284.09    193.03 o
   4  16   0        2.06      -34.06     67.45 o
   6  16   0     9827.99    10164.34    224.39 o
   8  16   0     8424.77     8095.87    184.31 o
  10  16   0     1368.19     1295.09    112.43 o
  12  16   0        5.65      -50.14    118.69 o
  14  16   0      526.52      749.72    156.97 o
   2  17   0    19371.16    18914.65    243.77 o
   4  17   0    30477.81    31104.15    374.26 o
   6  17   0    10727.15    10720.06    213.68 o
   8  17   0     1141.82     1091.27    105.41 o
  10  17   0     3900.98     3846.04    175.36 o
  12  17   0     6315.46     5649.17    287.29 o
   0  18   0    23317.12    24293.15    413.16 o
   2  18   0    13997.93    14724.59    228.84 o
   4  18   0       86.37      167.58     76.38 o
   6  18   0    11751.81    11880.03    248.45 o
   8  18   0     9597.63    10084.65    267.69 o
  10  18   0     3536.99     3561.89    216.43 o
  12  18   0       71.68       11.99    173.92 o
   2  19   0     5728.02     5968.07    156.23 o
   4  19   0    10920.38    11601.04    237.58 o
   6  19   0     2485.96     2567.92    146.51 o
   8  19   0       27.86      -16.84    126.89 o
  10  19   0     2479.38     2927.62    566.58 o
   0  20   0      693.86     1003.26    159.46 o
   2  20   0      152.80      203.04     95.58 o
   4  20   0      431.79      268.39    112.15 o
   6  20   0       95.73       56.60    123.70 o
   8  20   0     1862.08     2060.16    185.81 o
   2  21   0      945.72      676.84    125.86 o
   4  21   0     2443.35     2614.00    171.30 o
   6  21   0       34.75      166.22    142.40 o
   0  22   0     1112.00     1185.05    218.23 o
   2  22   0     1232.66     1398.88    189.87 o
   4  22   0       29.35      171.95    175.88 o
   2   1   1    10824.34    11183.34     60.33 o
   3   1   1     6195.61     6250.57     36.14 o
   4   1   1      652.64      773.88     10.10 o
   5   1   1     2975.07     2913.37     25.12 o
   6   1   1    25323.53    26117.98    152.56 o
   7   1   1    19050.93    19021.13    117.93 o
   8   1   1     3087.31     3043.49     33.91 o
   9   1   1    11067.53    11345.67     85.61 o
  10   1   1     6124.49     6018.36     47.25 o
  11   1   1      242.62      257.77     17.22 o
  12   1   1     6733.89     6542.79     71.21 o
  13   1   1      737.28      690.25     30.03 o
  14   1   1     2328.16     2502.38     46.56 o
  15   1   1     1832.22     1764.73     47.40 o
  16   1   1        2.20       -1.79     34.19 o
  17   1   1      864.43      939.47     47.82 o
  18   1   1     1485.73     1687.58     58.80 o
  19   1   1        1.95       87.00     51.79 o
  20   1   1      766.50      734.72     69.52 o
   0   2   1    72197.74    73632.33    582.58 o
   1   2   1    13510.99    13939.29     65.26 o
   2   2   1    36378.94    37008.85    160.46 o
   3   2   1     1201.84     1478.10     13.27 o
   4   2   1    18489.79    19656.77     90.86 o
   5   2   1    49984.65    49790.95    242.51 o
   6   2   1    39604.38    40084.44    213.72 o
   7   2   1    16887.07    16871.33    103.02 o
   8   2   1    59420.77    59763.48    334.48 o
   9   2   1     4817.73     4977.23     41.11 o
  10   2   1     9503.46     9498.37     65.35 o
  11   2   1    12856.77    12828.97     90.31 o
  12   2   1     2752.45     2556.21     40.52 o
  13   2   1    14023.54    13641.77    128.91 o
  14   2   1     4237.26     3960.97     67.36 o
  15   2   1     2059.40     2148.68     45.85 o
  16   2   1     4986.25     5038.71     89.42 o
  17   2   1      424.45      468.43     42.11 o
  18   2   1     1392.52     1361.39     56.84 o
  19   2   1     2030.59     2095.98     77.47 o
  20   2   1        1.27       36.82     61.54 o
   1   3   1   130418.29   134092.92    563.88 o
   2   3   1    92519.20    93344.33    377.65 o
   3   3   1     7829.54     7821.43     38.87 o
   4   3   1   131431.63   132653.28    558.42 o
   5   3   1    21668.30    21197.06    108.05 o
   6   3   1    46307.18    47074.80    239.26 o
   7   3   1    59747.58    59107.22    313.23 o
   8   3   1      126.70       92.24     11.51 o
   9   3   1    22901.02    23281.42    128.97 o
  10   3   1    16598.09    16203.92    103.57 o
  11   3   1      758.50      821.92     22.60 o
  12   3   1    21374.71    21363.37    150.49 o
  13   3   1     1287.23     1272.67     41.93 o
  14   3   1     5015.05     5029.28     78.82 o
  15   3   1     5606.47     5586.82     87.38 o
  16   3   1      138.55      109.31     33.20 o
  17   3   1     3604.50     3543.28     75.31 o
  18   3   1     2391.68     2278.18     65.81 o
  19   3   1       44.54       77.83     52.18 o
   0   4   1    70690.95    69115.48    422.82 o
   1   4   1    20211.50    21113.69     99.89 o
   2   4   1    69376.23    69633.10    291.41 o
   3   4   1   128721.18   131797.86    522.42 o
   4   4   1     2170.55     2523.03     20.84 o
   5   4   1    49137.09    49936.23    236.56 o
   6   4   1    60787.37    61079.01    295.82 o
   7   4   1       98.46      132.79     12.31 o
   8   4   1    36416.17    35898.41    198.40 o
   9   4   1    17483.36    17422.88    111.26 o
  10   4   1    14703.42    15168.38    101.71 o
  11   4   1    13192.99    13004.66     98.58 o
  12   4   1      213.95      206.95     25.20 o
  13   4   1     2124.25     2069.84     44.72 o
  14   4   1     9129.84     9170.63    100.82 o
  15   4   1      882.69      877.71     39.36 o
  16   4   1     4618.56     4360.70     81.88 o
  17   4   1      565.63      473.32     50.29 o
  18   4   1     1362.21     1408.75     60.12 o
  19   4   1      604.38      606.57     59.94 o
   1   5   1     4038.93     4183.99     30.95 o
   2   5   1    19296.99    19738.63     94.29 o
   3   5   1     1685.55     1549.49     21.98 o
   4   5   1    65726.16    66854.04    295.94 o
   5   5   1      444.42      532.96     13.13 o
   6   5   1     2135.34     1998.88     27.53 o
   7   5   1     1776.92     1663.71     27.40 o
   8   5   1      728.02      575.29     17.99 o
   9   5   1     6880.26     6812.57     57.28 o
  10   5   1     1185.40     1067.91     26.33 o
  11   5   1     1966.64     1971.06     38.82 o
  12   5   1     6374.87     6342.09     81.60 o
  13   5   1      184.79      202.95     31.63 o
  14   5   1      230.01      171.28     32.78 o
  15   5   1     2255.23     2125.64     55.47 o
  16   5   1       10.22       51.83     41.38 o
  17   5   1     1298.76     1276.22     60.60 o
  18   5   1       98.28      104.47     62.85 o
  19   5   1        9.80        4.29     53.89 o
   0   6   1      264.78      279.05     25.85 o
   1   6   1        7.77       22.57     10.51 o
   2   6   1      407.47      416.43     14.03 o
   3   6   1     2888.39     3007.16     30.43 o
   4   6   1     2187.90     2630.86     29.60 o
   5   6   1       75.61       89.11     12.75 o
   6   6   1     2027.22     1866.26     33.51 o
   7   6   1      729.26      737.47     18.96 o
   8   6   1       55.92       70.03     16.38 o
   9   6   1      635.67      695.26     23.30 o
  10   6   1       64.87       64.87     20.08 o
  11   6   1       24.17       44.85     25.11 o
  12   6   1      107.90      116.93     28.68 o
  13   6   1        1.70        3.60     33.67 o
  14   6   1      527.73      437.18     40.69 o
  15   6   1       40.59      -14.87     38.52 o
  16   6   1        3.61      -40.70     44.10 o
  17   6   1       26.42      -50.95     50.95 o
  18   6   1       15.78       49.21     57.35 o
  19   6   1       28.68      -67.48     67.48 o
   1   7   1    20355.94    20333.73    112.54 o
   2   7   1    27386.50    27395.72    142.39 o
   3   7   1     3217.19     3397.87     38.28 o
   4   7   1    83696.70    83738.40    407.98 o
   5   7   1     7741.98     8115.24     57.24 o
   6   7   1    12339.18    12849.47     79.60 o
   7   7   1    11503.76    11484.93     78.20 o
   8   7   1     2244.32     2180.81     32.79 o
   9   7   1     6082.56     6017.49     58.19 o
  10   7   1     4595.76     4533.13     56.35 o
  11   7   1      468.51      480.33     31.66 o
  12   7   1     3576.45     3856.60     66.08 o
  13   7   1     2325.63     2328.15     58.57 o
  14   7   1     1549.71     1589.40     54.11 o
  15   7   1      997.79     1093.51     54.02 o
  16   7   1      367.14      250.17     48.68 o
  17   7   1      578.68      665.60     56.02 o
  18   7   1       80.71       46.90     61.57 o
  19   7   1       19.77       35.53     87.10 o
   0   8   1    54987.77    56643.75    412.65 o
   1   8   1     2475.77     2042.14     45.82 o
   2   8   1    46143.03    45922.38    239.50 o
   3   8   1    56385.08    56339.82    287.01 o
   4   8   1     9505.52    10200.79     69.39 o
   5   8   1    28738.11    27816.02    154.95 o
   6   8   1    21347.63    21253.34    119.85 o
   7   8   1     3813.85     3917.82     45.42 o
   8   8   1    29011.69    28871.45    174.23 o
   9   8   1     5779.88     5590.16     59.27 o
  10   8   1    23732.40    24328.64    177.52 o
  11   8   1    15941.45    16067.98    138.40 o
  12   8   1     1700.13     1709.85     52.52 o
  13   8   1     3017.85     3098.56     68.86 o
  14   8   1     4513.94     4767.46     89.76 o
  15   8   1      179.52      215.02     48.77 o
  16   8   1     3860.83     3771.14     90.20 o
  17   8   1      298.55      183.26     57.03 o
  18   8   1      810.77      970.47     69.78 o
   1   9   1    29854.99    29817.29    167.48 o
   2   9   1    56516.34    56924.59    299.44 o
   3   9   1     8089.08     8012.51     64.12 o
   4   9   1    75084.98    74515.36    386.04 o
   5   9   1     1151.38     1193.07     29.29 o
   6   9   1    26510.03    26937.40    158.21 o
   7   9   1    16474.76    16222.83    105.63 o
   8   9   1      182.57      227.50     24.48 o
   9   9   1    30902.67    31165.18    205.05 o
  10   9   1    13255.96    13133.86    114.56 o
  11   9   1     2568.66     2619.27     53.44 o
  12   9   1    18369.65    18220.96    160.78 o
  13   9   1     1727.48     1666.29     61.43 o
  14   9   1     3325.64     3395.89     80.82 o
  15   9   1     4092.29     4176.33     92.37 o
  16   9   1       38.08      -41.20     58.23 o
  17   9   1     1698.77     1798.74     93.05 o
  18   9   1      537.08      495.44     85.94 o
   0  10   1   119433.86   120909.22    833.01 o
   1  10   1     2843.32     2678.38     43.31 o
   2  10   1    25065.05    24919.46    152.54 o
   3  10   1    16468.36    15874.06    108.47 o
   4  10   1        9.83       15.44     20.74 o
   5  10   1    27591.80    27443.63    162.90 o
   6  10   1    10609.51    10390.41     86.26 o
   7  10   1     9148.80     9101.59     77.86 o
   8  10   1    33788.35    33216.82    210.79 o
   9  10   1     1037.65     1015.82     36.91 o
  10  10   1     5942.06     5725.20     77.71 o
  11  10   1     7495.00     7337.21     90.90 o
  12  10   1      588.42      522.03     44.54 o
  13  10   1     2773.97     2804.42     79.62 o
  14  10   1     1761.89     1613.02     73.07 o
  15  10   1      307.19      268.10     59.28 o
  16  10   1     1734.76     1698.21     82.80 o
  17  10   1       43.30       45.14     67.32 o
  18  10   1      140.07       38.17     80.92 o
   1  11   1    20552.54    20579.59    125.44 o
   2  11   1     9069.39     9171.34     78.38 o
   3  11   1      164.09      101.70     17.71 o
   4  11   1     2635.89     2479.60     55.08 o
   5  11   1     4631.15     4405.36     61.36 o
   6  11   1     2552.88     2473.08     44.89 o
   7  11   1     8440.65     8328.85     78.90 o
   8  11   1       28.14       14.73     27.29 o
   9  11   1     1084.67     1025.19     40.13 o
  10  11   1     3433.72     3225.75     62.55 o
  11  11   1      105.26      115.65     40.45 o
  12  11   1     2334.32     2110.07     66.60 o
  13  11   1      139.58      134.37     53.34 o
  14  11   1     1034.89      936.07     68.69 o
  15  11   1       17.19       59.69     63.06 o
  16  11   1        6.47      -56.88     66.85 o
  17  11   1       74.78      150.96     90.63 o
   0  12   1      172.46      182.53     33.22 o
   1  12   1      976.50      955.58     28.35 o
   2  12   1       39.43       63.50     21.03 o
   3  12   1      445.65      390.17     28.35 o
   4  12   1      371.23      365.63     28.43 o
   5  12   1      383.17      358.76     29.82 o
   6  12   1       27.37      -20.71     28.21 o
   7  12   1      266.52      273.35     39.42 o
   8  12   1      290.85      321.21     36.59 o
   9  12   1        9.68       27.43     35.93 o
  10  12   1     1421.92     1380.01     52.59 o
  11  12   1      230.27      218.16     45.11 o
  12  12   1       19.96      124.47     54.18 o
  13  12   1      580.92      525.98     64.85 o
  14  12   1      346.76      395.47     72.74 o
  15  12   1        0.13       -5.27     74.17 o
  16  12   1      230.09      356.12     89.63 o
  17  12   1       32.46       61.40     95.42 o
   1  13   1    20430.85    19829.49    133.05 o
   2  13   1    10800.56    10705.28     95.85 o
   3  13   1      230.48      167.42     24.93 o
   4  13   1     8416.92     7989.68     86.96 o
   5  13   1     4178.12     4091.98     62.98 o
   6  13   1     4978.73     4739.82     88.47 o
   7  13   1     7992.76     8076.86     92.22 o
   8  13   1      222.96      157.50     39.24 o
   9  13   1     2506.68     2451.81     62.04 o
  10  13   1     3918.02     3961.31     79.85 o
  11  13   1       32.61        5.93     47.95 o
  12  13   1     2373.52     2407.23     88.66 o
  13  13   1      365.41      349.14     79.11 o
  14  13   1      274.46      312.73     81.53 o
  15  13   1      563.71      539.04     87.50 o
  16  13   1       16.80       27.72    101.00 o
   0  14   1    61126.63    60549.24    537.12 o
   1  14   1    10363.52    10214.08    107.64 o
   2  14   1    14261.66    14269.71    126.86 o
   3  14   1    25492.06    25383.66    198.74 o
   4  14   1     2097.99     2137.01     55.20 o
   5  14   1    11645.23    11861.87    119.37 o
   6  14   1    18404.88    18283.72    158.01 o
   7  14   1     1030.80      967.22     48.75 o
   8  14   1    18407.79    18836.43    172.19 o
   9  14   1     1637.58     1578.12     59.65 o
  10  14   1     1489.11     1524.42     66.64 o
  11  14   1     3701.39     3724.13     95.82 o
  12  14   1     1214.84     1101.05     83.44 o
  13  14   1     3273.87     3455.62    158.39 o
  14  14   1     1992.76     1808.12    118.20 o
  15  14   1      171.83      163.71     96.36 o
   1  15   1    25801.81    25748.37    196.92 o
   2  15   1     8022.98     8239.31    103.78 o
   3  15   1      972.17     1023.27     49.10 o
   4  15   1    31222.34    31349.91    248.73 o
   5  15   1     2127.96     2049.08     64.43 o
   6  15   1     9652.73     9650.64    120.77 o
   7  15   1    15876.95    15558.76    169.91 o
   8  15   1       73.98       58.10     50.48 o
   9  15   1     4271.26     4229.23     90.23 o
  10  15   1     7030.72     6731.96    127.17 o
  11  15   1      349.11      275.72     76.73 o
  12  15   1     5908.42     5934.11    175.30 o
  13  15   1      280.48      360.68     99.73 o
  14  15   1     1793.18     2171.23    127.68 o
  15  15   1      753.27      705.70    114.20 o
   0  16   1     7848.94     7666.40    149.10 o
   1  16   1     1505.19     1391.26     56.29 o
   2  16   1     9858.98     9969.33    118.31 o
   3  16   1     7308.96     7322.35    105.08 o
   4  16   1     1234.37     1141.60     55.80 o
   5  16   1     6037.47     6032.16    118.80 o
   6  16   1     6799.50     6833.15    134.37 o
   7  16   1     2436.91     2318.50     78.84 o
   8  16   1     5002.23     4939.69    111.47 o
   9  16   1      420.28      366.31     58.28 o
  10  16   1     3004.21     2989.92    101.58 o
  11  16   1     1825.59     1933.44    108.55 o
  12  16   1      164.67       65.86     89.99 o
  13  16   1     1085.63      887.90    118.93 o
  14  16   1     1111.22     1038.78    127.07 o
   1  17   1      187.05      234.04     48.46 o
   2  17   1      977.42     1148.35     58.93 o
   3  17   1      270.08      347.49     54.80 o
   4  17   1     6873.91     6744.15    143.41 o
   5  17   1      267.83      211.11     54.20 o
   6  17   1      984.19      901.63     65.85 o
   7  17   1      220.04      180.88     60.60 o
   8  17   1      105.00       59.26     61.78 o
   9  17   1     1396.27     1369.70     89.55 o
  10  17   1      366.96      292.86     83.33 o
  11  17   1      187.71      180.65    107.57 o
  12  17   1      695.49      564.03    117.47 o
  13  17   1       12.45       60.87    104.01 o
   0  18   1      502.33      376.23     75.04 o
   1  18   1      147.96      167.31     51.56 o
   2  18   1       92.34       69.68     52.18 o
   3  18   1       27.34      -49.37     53.37 o
   4  18   1       95.63       77.07     56.73 o
   5  18   1      673.01      566.18     66.05 o
   6  18   1      910.20      888.04     72.28 o
   7  18   1       73.68      194.62     74.25 o
   8  18   1      718.44      910.73     90.74 o
   9  18   1       30.02      -77.54     77.54 o
  10  18   1      221.93      255.23    107.35 o
  11  18   1      456.59      599.55    122.25 o
  12  18   1       80.75      158.64    116.60 o
   1  19   1     1096.56     1035.74     65.67 o
   2  19   1     1042.00      895.41     67.10 o
   3  19   1      985.86     1062.43     68.73 o
   4  19   1     6557.06     6624.53    158.36 o
   5  19   1       33.63      -23.75     70.41 o
   6  19   1     2032.62     2049.48    104.66 o
   7  19   1     1137.54     1022.30     94.22 o
   8  19   1      185.11      208.43     88.67 o
   9  19   1     1576.46     1531.20    124.20 o
  10  19   1     1189.52     1363.33    131.08 o
   0  20   1     7036.76     6708.91    257.62 o
   1  20   1     1217.33     1217.31     79.45 o
   2  20   1     5781.82     5961.78    188.71 o
   3  20   1     7461.84     7876.47    153.38 o
   4  20   1       14.21       44.16     80.89 o
   5  20   1     4682.65     4452.03    137.60 o
   6  20   1     4306.89     4257.06    135.83 o
   7  20   1      135.24      103.88     92.49 o
   8  20   1     5218.63     5527.60    168.78 o
   9  20   1      403.66      472.68    120.96 o
   1  21   1     5870.29     6015.00    146.90 o
   2  21   1     6964.53     7226.05    197.03 o
   3  21   1      552.47      587.30     97.26 o
   4  21   1     8107.18     8773.79    197.42 o
   5  21   1     1620.21     1746.88    114.66 o
   6  21   1     2381.85     2611.33    135.26 o
   7  21   1     1795.91     1770.13    124.85 o
   0  22   1     5031.75     5233.10    234.02 o
   1  22   1     1059.78     1524.32    126.50 o
   2  22   1     1406.58     1465.29    136.39 o
   3  22   1     2892.61     3277.71    152.48 o
   4  22   1      170.88      235.78    107.79 o
   0   0   2    17688.87    18026.57    600.70 o
   1   0   2    27326.02    27720.48    228.39 o
   2   0   2    21803.34    23643.29    175.70 o
   3   0   2   496216.59   482861.66   3502.29 o
   4   0   2    12157.68    13331.02    115.36 o
   5   0   2   144356.70   144393.05   1221.75 o
   6   0   2      134.14      122.08     17.52 o
   7   0   2    22830.00    23793.46    230.69 o
   8   0   2    22252.43    21733.08    204.03 o
   9   0   2     6046.58     5561.79     69.82 o
  10   0   2     7926.65     7869.35     88.76 o
  11   0   2    48754.66    48378.85    385.63 o
  12   0   2      867.43      895.10     35.62 o
  13   0   2    22176.55    22088.52    245.85 o
  14   0   2      327.20      374.92     39.99 o
  15   0   2     1326.54     1365.82     49.12 o
  16   0   2      341.81      502.00     77.88 o
  17   0   2     3209.06     3131.63    110.39 o
  18   0   2       34.02      114.18     64.42 o
  19   0   2     4297.11     4386.98    147.41 o
  20   0   2       30.60      122.45    133.44 o
   1   1   2   163592.33   163305.97    835.64 o
   2   1   2      307.30      321.31     10.59 o
   3   1   2    32620.37    33640.05    180.67 o
   4   1   2     8098.85     8517.67     52.80 o
   5   1   2    35006.80    35128.71    190.63 o
   6   1   2     4911.10     4855.37     37.40 o
   7   1   2   134260.52   133922.20    728.86 o
   8   1   2     2313.20     2415.04     33.13 o
   9   1   2    42872.89    43248.97    256.78 o
  10   1   2     4975.79     4901.36     52.77 o
  11   1   2     1618.60     1841.49     29.91 o
  12   1   2     5231.32     5204.08     56.11 o
  13   1   2     4524.56     4134.21     58.28 o
  14   1   2      918.23      989.11     37.66 o
  15   1   2     5729.92     5771.75     88.76 o
  16   1   2       36.07       -5.41     33.90 o
  17   1   2     4941.40     4988.61     90.63 o
  18   1   2      142.54       81.41     46.06 o
  19   1   2      503.01      511.44     57.90 o
  20   1   2       22.22       33.45     59.52 o
   0   2   2      228.76      224.70     11.43 o
   1   2   2     5955.99     5893.52     35.53 o
   2   2   2    15570.98    16634.93     85.25 o
   3   2   2    99948.34   104766.05    506.20 o
   4   2   2    15676.28    17742.72     94.04 o
   5   2   2    53056.55    54673.63    287.19 o
   6   2   2    12771.47    13008.90     79.08 o
   7   2   2     3997.37     3980.02     38.69 o
   8   2   2     1171.99     1136.06     19.70 o
   9   2   2     1420.25     1312.52     25.06 o
  10   2   2      140.37      161.77     13.57 o
  11   2   2     8758.73     8564.52     72.24 o
  12   2   2       16.73       17.57     19.76 o
  13   2   2     6491.67     6430.23     82.54 o
  14   2   2      385.39      326.25     34.09 o
  15   2   2       44.04       26.94     30.32 o
  16   2   2       66.35       98.93     32.75 o
  17   2   2      431.44      311.76     42.74 o
  18   2   2       38.31       77.23     43.67 o
  19   2   2      746.09      696.40     58.13 o
  20   2   2       29.23       25.84     59.79 o
   1   3   2    53228.54    56083.54    252.35 o
   2   3   2    20741.28    21800.13    100.51 o
   3   3   2    36922.49    39838.30    183.31 o
   4   3   2     2124.49     2107.28     20.79 o
   5   3   2     8135.63     8048.53     52.34 o
   6   3   2       78.77       56.35     10.71 o
   7   3   2     2431.58     2494.99     32.91 o
   8   3   2      865.57      787.64     17.75 o
   9   3   2      811.86      858.44     20.48 o
  10   3   2     1742.41     1841.58     27.72 o
  11   3   2     3155.13     3167.78     40.31 o
  12   3   2       24.20       16.83     18.50 o
  13   3   2      259.36      266.87     28.82 o
  14   3   2       37.19       25.46     32.21 o
  15   3   2        0.72       -2.13     35.01 o
  16   3   2       53.54       69.47     36.02 o
  17   3   2      872.45      889.89     45.50 o
  18   3   2       65.27       60.40     45.11 o
  19   3   2        4.91       -4.67     64.30 o
   0   4   2    19145.17    19582.29    139.23 o
   1   4   2     6594.59     6839.82     38.42 o
   2   4   2       26.90       42.88      7.28 o
   3   4   2    28846.09    28902.80    135.61 o
   4   4   2    13202.34    14446.27     77.91 o
   5   4   2    45402.68    45877.60    221.81 o
   6   4   2      733.23      809.85     15.76 o
   7   4   2    13332.34    13559.59     82.68 o
   8   4   2     2283.33     2249.71     30.76 o
   9   4   2     2080.06     2060.63     29.16 o
  10   4   2       12.20        5.46     13.49 o
  11   4   2    17522.51    18009.96    125.12 o
  12   4   2      252.47      204.90     23.42 o
  13   4   2     7417.76     7818.69     85.52 o
  14   4   2      245.24      237.01     36.02 o
  15   4   2      385.59      457.26     50.69 o
  16   4   2      502.52      620.52     56.46 o
  17   4   2     1069.14     1124.58     60.56 o
  18   4   2       35.80        6.95     45.92 o
  19   4   2     1371.92     1430.75     77.13 o
   1   5   2   103794.56   103008.02    455.53 o
   2   5   2     8056.77     8363.70     49.19 o
   3   5   2    24585.29    24847.68    123.05 o
   4   5   2    25970.54    26209.39    131.09 o
   5   5   2     6512.30     6566.25     45.16 o
   6   5   2      223.44      309.99     13.49 o
   7   5   2    68124.76    68796.97    356.17 o
   8   5   2     8093.31     8276.62     61.81 o
   9   5   2    60324.08    60087.99    334.12 o
  10   5   2     1608.73     1654.41     30.11 o
  11   5   2     7993.07     8236.49     75.95 o
  12   5   2     1363.46     1421.91     43.35 o
  13   5   2     2440.81     2450.89     74.28 o
  14   5   2      111.06       55.79     39.13 o
  15   5   2    14223.38    14610.27    147.61 o
  16   5   2      242.92      225.50     48.53 o
  17   5   2     3454.71     3656.57     88.83 o
  18   5   2      139.55       67.63     51.46 o
  19   5   2      237.36      185.37     57.19 o
   0   6   2      223.77      279.28     19.14 o
   1   6   2    41836.68    41871.00    209.27 o
   2   6   2     5635.26     5326.71     41.69 o
   3   6   2   187669.19   184477.34    851.60 o
   4   6   2      147.99      182.43     13.31 o
   5   6   2   188426.53   192488.38    925.27 o
   6   6   2    24975.57    25436.82    138.30 o
   7   6   2     6396.80     6639.56     53.00 o
   8   6   2      687.36      642.26     20.76 o
   9   6   2    22414.74    22001.87    137.52 o
  10   6   2       31.81        0.94     18.73 o
  11   6   2    29805.28    29692.14    198.98 o
  12   6   2       34.18       14.05     29.55 o
  13   6   2    16040.07    15986.56    155.19 o
  14   6   2     2871.41     2874.26     63.22 o
  15   6   2      406.05      506.61     42.64 o
  16   6   2      331.52      236.82     51.11 o
  17   6   2      954.85      956.29     61.82 o
  18   6   2       79.13       44.45     55.60 o
  19   6   2     2039.09     2170.77    148.92 o
   1   7   2   101694.55   101605.24    505.01 o
   2   7   2      480.29      561.54     17.96 o
   3   7   2    32298.54    33052.12    179.95 o
   4   7   2     3793.49     3709.41     38.19 o
   5   7   2    12017.58    11776.32     74.95 o
   6   7   2     1985.43     1983.54     36.52 o
   7   7   2    68584.89    68515.88    356.85 o
   8   7   2      314.26      348.15     21.17 o
   9   7   2    31346.90    31110.11    191.43 o
  10   7   2       54.72       46.44     22.52 o
  11   7   2     4384.86     4467.47     62.23 o
  12   7   2     1705.91     1611.52     50.14 o
  13   7   2     2091.12     2015.09     55.91 o
  14   7   2      472.05      430.44     44.03 o
  15   7   2     7419.38     7446.74    137.24 o
  16   7   2      126.91      106.32     48.21 o
  17   7   2     3726.55     3845.37     97.69 o
  18   7   2       91.32       83.50     58.93 o
  19   7   2      168.06      272.48     75.13 o
   0   8   2      254.68      458.66     28.40 o
   1   8   2     4288.65     4057.47     42.41 o
   2   8   2      530.68      545.86     21.37 o
   3   8   2    22206.29    21095.16    124.49 o
   4   8   2     1748.57     1840.88     29.82 o
   5   8   2    13580.24    13341.81     86.11 o
   6   8   2      185.00      200.69     18.99 o
   7   8   2     1223.00     1214.85     29.09 o
   8   8   2     1474.62     1444.75     29.70 o
   9   8   2     5075.64     5042.71     60.30 o
  10   8   2     1480.72     1352.06     36.90 o
  11   8   2     1955.52     1771.36     42.16 o
  12   8   2       14.46       53.28     34.50 o
  13   8   2     2486.83     2216.35     62.61 o
  14   8   2       12.19      -43.71     43.71 o
  15   8   2     1208.17     1192.12     58.77 o
  16   8   2      110.74      134.64     53.19 o
  17   8   2      108.18       91.79     54.36 o
  18   8   2       34.82       46.72     69.16 o
   1   9   2       51.00       47.34     16.84 o
   2   9   2      518.57      395.61     21.83 o
   3   9   2       56.59       58.13     13.99 o
   4   9   2     1336.91     1256.64     28.72 o
   5   9   2       27.31       53.46     18.35 o
   6   9   2     1199.13     1198.40     29.13 o
   7   9   2       26.66       19.82     20.78 o
   8   9   2     3237.87     3165.91     56.81 o
   9   9   2     1354.31     1442.44     38.83 o
  10   9   2       83.78       58.53     28.20 o
  11   9   2      694.49      737.72     40.35 o
  12   9   2      414.05      471.47     42.37 o
  13   9   2        7.95       54.55     40.63 o
  14   9   2       81.50       56.69     47.08 o
  15   9   2      467.74      560.38     56.85 o
  16   9   2       78.91       57.06     59.00 o
  17   9   2      123.09      109.39     61.47 o
  18   9   2       11.71      -52.11     85.48 o
   0  10   2       48.03        9.03     26.19 o
   1  10   2    18884.41    19308.54    117.73 o
   2  10   2       59.85       34.69     18.65 o
   3  10   2    70823.87    69371.99    383.23 o
   4  10   2      216.77      254.27     22.95 o
   5  10   2    36049.33    35816.21    201.40 o
   6  10   2     1022.93     1026.39     33.60 o
   7  10   2       67.25      111.99     23.24 o
   8  10   2      137.09      130.19     26.44 o
   9  10   2     6643.19     6696.92     78.51 o
  10  10   2       81.16       79.63     33.07 o
  11  10   2     7733.40     7802.42    125.06 o
  12  10   2       13.40       -2.03     42.43 o
  13  10   2     1184.86     1382.10     61.90 o
  14  10   2      877.31      906.96     65.26 o
  15  10   2        7.89       15.07     56.11 o
  16  10   2      159.00       29.99     65.81 o
  17  10   2      117.39      144.06     73.25 o
  18  10   2       63.60      -42.54    126.01 o
   1  11   2    93272.11    92497.71    471.70 o
   2  11   2     6019.70     6214.81     59.65 o
   3  11   2     9685.27     9594.02     82.16 o
   4  11   2     1246.25     1232.53     31.13 o
   5  11   2    17209.32    16854.14    116.47 o
   6  11   2      640.13      710.97     29.72 o
   7  11   2    49872.55    49482.94    295.03 o
   8  11   2      221.52      188.70     31.58 o
   9  11   2    25639.03    25845.01    191.22 o
  10  11   2     1227.71     1311.01     47.82 o
  11  11   2     1154.57     1200.64     48.72 o
  12  11   2      693.32      496.27     52.20 o
  13  11   2     4037.63     4060.06    105.81 o
  14  11   2        5.67       75.25     61.30 o
  15  11   2     5828.04     6162.25    150.73 o
  16  11   2        1.03      -72.53     72.53 o
  17  11   2     2119.20     2235.63    107.33 o
   0  12   2    12253.15    11968.40    126.25 o
   1  12   2     6089.98     6020.23     64.52 o
   2  12   2     1911.14     1843.33     36.78 o
   3  12   2    27230.65    27061.03    173.53 o
   4  12   2     3213.77     3235.31     56.55 o
   5  12   2    37723.73    37907.38    237.98 o
   6  12   2     1275.37     1292.40     37.81 o
   7  12   2    12193.88    12392.87    112.61 o
   8  12   2     2204.75     2145.14     52.56 o
   9  12   2     1784.77     1671.65     53.27 o
  10  12   2      237.33      207.56     42.87 o
  11  12   2    19627.79    19863.25    182.94 o
  12  12   2      111.07       74.73     55.01 o
  13  12   2    13346.19    13332.31    197.50 o
  14  12   2       22.00       31.90     70.01 o
  15  12   2     1760.38     1914.88    133.57 o
  16  12   2      240.87      225.34     87.26 o
  17  12   2      799.46      763.96    188.54 o
   1  13   2    40721.70    41296.56    241.28 o
   2  13   2     5424.92     5294.52     71.10 o
   3  13   2     7010.85     7094.02     78.76 o
   4  13   2     4325.65     4209.05     79.99 o
   5  13   2     7862.57     7681.25     94.62 o
   6  13   2      188.70      140.05     36.66 o
   7  13   2    18123.26    17935.80    160.90 o
   8  13   2       27.19       94.33     39.33 o
   9  13   2    14206.84    13750.00    142.31 o
  10  13   2      118.87      114.46     44.85 o
  11  13   2      483.00      493.09     54.08 o
  12  13   2       22.70        9.90     68.39 o
  13  13   2     1724.29     1638.13     97.74 o
  14  13   2       43.49       31.82     78.18 o
  15  13   2     2979.84     2844.98    122.25 o
  16  13   2        0.41      -86.94     86.94 o
   0  14   2      510.02      345.65     55.96 o
   1  14   2     1216.04     1220.40     46.71 o
   2  14   2      251.51      215.52     37.43 o
   3  14   2     3103.15     3115.75     65.71 o
   4  14   2       75.77       15.04     34.75 o
   5  14   2     4535.44     4570.02     76.95 o
   6  14   2      923.24      902.39     48.97 o
   7  14   2       90.82       82.61     43.58 o
   8  14   2       71.80        2.35     44.44 o
   9  14   2      349.07      293.40     51.54 o
  10  14   2        5.96      -11.11     51.45 o
  11  14   2     2467.70     2192.46     82.14 o
  12  14   2      247.48      149.75     99.85 o
  13  14   2     1981.45     1694.15    108.19 o
  14  14   2       74.55      111.54     96.91 o
  15  14   2       93.17       97.21     94.19 o
   1  15   2      987.82      898.98     50.61 o
   2  15   2     1556.21     1477.79     52.45 o
   3  15   2        6.78       13.30     39.51 o
   4  15   2       31.78       12.81     42.86 o
   5  15   2      218.50      174.46     43.32 o
   6  15   2      271.52      294.87     48.28 o
   7  15   2     1300.22     1259.10     63.08 o
   8  15   2       48.70       40.12     50.31 o
   9  15   2      841.37      889.60     64.08 o
  10  15   2     1029.51     1072.88     70.31 o
  11  15   2       10.84      -66.32     66.32 o
  12  15   2        1.59      -83.30     83.30 o
  13  15   2      337.74      477.35    109.16 o
  14  15   2        2.02      -29.38     95.09 o
   0  16   2     4299.49     3864.68    110.67 o
   1  16   2     1751.74     1506.62     59.30 o
   2  16   2     1560.97     1477.78     57.45 o
   3  16   2     7457.53     7465.74    110.82 o
   4  16   2        6.97       22.71     47.02 o
   5  16   2     7528.52     7229.30    114.19 o
   6  16   2      163.41      121.52     48.50 o
   7  16   2     3213.55     3224.75     81.89 o
   8  16   2     1112.68     1040.25     62.62 o
   9  16   2      384.02      342.60     58.76 o
  10  16   2      368.62      478.01     71.51 o
  11  16   2     3773.99     3872.92    125.37 o
  12  16   2       26.38      -48.21     88.97 o
  13  16   2     2985.47     3165.13    144.21 o
  14  16   2       11.47     -100.34    100.34 o
   1  17   2    31474.19    31420.06    247.82 o
   2  17   2       40.17       73.03     50.27 o
   3  17   2     2757.68     2638.64     75.39 o
   4  17   2     1334.78     1336.18     63.12 o
   5  17   2     8577.15     8682.71    131.03 o
   6  17   2      914.10     1020.77     64.73 o
   7  17   2    11639.69    12224.92    163.62 o
   8  17   2      347.22      268.76     60.35 o
   9  17   2     8493.43     8309.24    155.81 o
  10  17   2       86.86       14.15     76.59 o
  11  17   2      532.71      611.32    110.32 o
  12  17   2      468.63      492.85    108.89 o
  13  17   2     1076.30     1142.92    122.86 o
   0  18   2      122.01      168.74     72.48 o
   1  18   2     7500.64     7716.31    165.06 o
   2  18   2     1066.96     1140.25     62.93 o
   3  18   2    33354.80    34629.42    291.23 o
   4  18   2      295.76      251.77     59.85 o
   5  18   2    16426.74    16665.13    200.89 o
   6  18   2      293.56      218.31     65.80 o
   7  18   2      434.93      354.47     77.02 o
   8  18   2      173.22      147.58     72.28 o
   9  18   2     2663.97     2628.15    106.61 o
  10  18   2      655.63      782.15    108.98 o
  11  18   2     6414.08     6771.93    218.43 o
  12  18   2       53.20      204.58    121.04 o
   1  19   2     7327.62     7830.12    149.02 o
   2  19   2      149.19      185.16     61.74 o
   3  19   2     1711.46     1839.72     81.11 o
   4  19   2      530.73      560.47     79.27 o
   5  19   2      220.14      256.08     81.00 o
   6  19   2      129.69       34.03     81.30 o
   7  19   2     3631.30     3648.41    124.90 o
   8  19   2        7.46      106.01     94.45 o
   9  19   2     5043.69     5054.77    158.33 o
  10  19   2        8.15      -28.27    111.30 o
   0  20   2      794.74      902.77    105.67 o
   1  20   2       31.81       74.59     69.74 o
   2  20   2       95.75      168.63     71.89 o
   3  20   2      767.72      985.81     88.30 o
   4  20   2       52.01      105.05     86.59 o
   5  20   2      800.43      777.63    103.52 o
   6  20   2       55.00       55.03     92.43 o
   7  20   2      336.66      392.02     97.53 o
   8  20   2       23.73       59.60    104.82 o
   9  20   2       40.37      307.55    127.40 o
   1  21   2      701.58      672.33     96.74 o
   2  21   2       66.30      220.78     90.80 o
   3  21   2       34.01       48.73     91.35 o
   4  21   2        2.72       39.50     91.84 o
   5  21   2       69.76       46.79    100.01 o
   6  21   2        9.56       95.60    127.87 o
   7  21   2      314.84      400.93    114.62 o
   0  22   2      331.02      488.69    170.68 o
   1  22   2      859.62     1128.10    130.66 o
   2  22   2       10.92        8.76    109.85 o
   3  22   2     4214.60     4357.22    180.34 o
   4  22   2       34.78      181.28    114.47 o
   1   1   3   119072.27   121945.46    634.90 o
   2   1   3     1818.97     2097.32     18.15 o
   3   1   3    38623.89    39703.74    216.23 o
   4   1   3    18426.71    18805.05    107.78 o
   5   1   3    19891.44    19953.58    117.22 o
   6   1   3    12911.47    13225.13     87.23 o
   7   1   3    28861.29    28810.89    196.05 o
   8   1   3     1510.82     1501.11     23.90 o
   9   1   3    16617.87    16995.17    114.49 o
  10   1   3       43.59       68.50     16.43 o
  11   1   3       28.61        5.10     17.25 o
  12   1   3     9076.28     9269.90     88.39 o
  13   1   3      849.97      730.57     28.59 o
  14   1   3     2713.15     2578.01     64.49 o
  15   1   3     1163.30     1210.08     43.09 o
  16   1   3       73.07       46.18     27.82 o
  17   1   3      740.65      782.15     43.86 o
  18   1   3      318.82      366.73     50.79 o
  19   1   3       22.64       23.17     52.88 o
   0   2   3    14624.22    14200.46    100.00 o
   1   2   3    25631.21    26142.27    131.35 o
   2   2   3    77581.97    81146.24    406.32 o
   3   2   3   105464.95   104913.11    532.62 o
   4   2   3       62.10       73.17      8.12 o
   5   2   3   114511.75   116153.13    647.08 o
   6   2   3    24272.62    24276.56    146.43 o
   7   2   3    17113.97    17562.97    104.66 o
   8   2   3    11000.16    10905.02     79.74 o
   9   2   3    10110.48    10098.71     71.03 o
  10   2   3     8175.27     8381.46     70.55 o
  11   2   3    29602.76    29639.75    195.33 o
  12   2   3        8.40       12.18     20.36 o
  13   2   3    18204.05    18253.88    157.33 o
  14   2   3     1932.35     1863.81     47.34 o
  15   2   3     2533.44     2616.03     53.28 o
  16   2   3      929.18      838.56     43.11 o
  17   2   3     1043.29      996.67     46.84 o
  18   2   3       97.71      102.10     48.33 o
  19   2   3     1411.59     1652.49     72.16 o
   1   3   3   197026.13   197878.23    893.68 o
   2   3   3    88149.59    91027.38    414.68 o
   3   3   3    88037.80    92933.55    434.96 o
   4   3   3    90268.02    94499.65    476.84 o
   5   3   3    24015.91    23988.19    134.03 o
   6   3   3     5439.84     5309.10     51.52 o
   7   3   3    84044.55    82970.23    460.70 o
   8   3   3      252.89      265.65     17.22 o
   9   3   3    50101.69    50508.74    287.59 o
  10   3   3     7939.27     7848.50     63.09 o
  11   3   3     3725.03     3947.77     44.49 o
  12   3   3     9971.02     9932.90    113.49 o
  13   3   3     3774.74     3552.61     60.65 o
  14   3   3     1503.62     1524.26     44.04 o
  15   3   3     8536.64     8535.96    104.92 o
  16   3   3       41.03       29.63     39.20 o
  17   3   3     3014.32     3063.32     69.81 o
  18   3   3      365.54      384.86     46.69 o
  19   3   3      278.32      194.87     55.62 o
   0   4   3   141863.69   144605.53    876.99 o
   1   4   3    38410.96    39013.37    177.62 o
   2   4   3     8577.57     9104.00     49.60 o
   3   4   3   128325.32   129348.11    603.72 o
   4   4   3     1841.41     1978.58     23.70 o
   5   4   3    98885.51   100676.00    509.12 o
   6   4   3     5476.97     5917.79     46.76 o
   7   4   3      203.80      286.38     15.10 o
   8   4   3    13230.54    12922.33     89.74 o
   9   4   3    14620.08    14540.31     97.65 o
  10   4   3     5138.35     5033.30     51.29 o
  11   4   3    28178.92    28345.05    179.61 o
  12   4   3       25.15        1.23     19.49 o
  13   4   3    12095.45    12062.50    122.43 o
  14   4   3      949.11      869.19     39.45 o
  15   4   3       30.09      -40.64     40.64 o
  16   4   3      515.10      582.80     50.62 o
  17   4   3      717.29      636.32     51.25 o
  18   4   3      665.77      633.64     49.52 o
  19   4   3      763.62      813.56     65.29 o
   1   5   3     5454.78     4993.01     36.51 o
   2   5   3    37120.03    38052.50    184.70 o
   3   5   3     4143.93     4037.59     32.87 o
   4   5   3     4202.50     4286.34     36.69 o
   5   5   3      213.42      227.49     13.49 o
   6   5   3       68.46      108.99     13.28 o
   7   5   3    12362.71    12150.74     81.13 o
   8   5   3        8.82        1.24     13.93 o
   9   5   3     9025.37     8611.55     65.90 o
  10   5   3     2088.34     1950.22     37.94 o
  11   5   3     2665.84     2722.22     43.68 o
  12   5   3      571.02      539.17     30.02 o
  13   5   3     1172.66     1127.53     36.68 o
  14   5   3       14.47      -25.88     25.88 o
  15   5   3     3506.37     3390.27     77.09 o
  16   5   3       65.45       25.82     46.27 o
  17   5   3      390.27      334.06     53.52 o
  18   5   3        3.97      -15.97     52.26 o
  19   5   3      307.62      277.78     63.10 o
   0   6   3     2339.51     1940.28     58.06 o
   1   6   3     1706.22     1833.58     33.27 o
   2   6   3      222.02      353.87     14.67 o
   3   6   3       30.40       53.03     13.87 o
   4   6   3     2927.51     3003.81     33.62 o
   5   6   3      340.92      377.19     17.00 o
   6   6   3     5409.97     5674.90     44.29 o
   7   6   3     4051.62     4475.77     44.24 o
   8   6   3      284.81      299.28     19.41 o
   9   6   3       52.87       53.42     18.77 o
  10   6   3     1715.56     1726.58     32.87 o
  11   6   3      288.56      225.87     23.63 o
  12   6   3      675.47      731.69     32.30 o
  13   6   3      415.54      537.85     37.19 o
  14   6   3       21.70       42.12     30.80 o
  15   6   3      507.88      506.27     39.44 o
  16   6   3        5.05      -22.98     49.05 o
  17   6   3       12.35       11.72     52.41 o
  18   6   3       22.82      -18.75     56.65 o
  19   6   3       43.94      160.70     63.35 o
   1   7   3    41002.05    41742.39    220.21 o
   2   7   3    32839.60    32913.08    181.44 o
   3   7   3    12200.42    12616.19     82.25 o
   4   7   3    10024.73    10184.66     69.91 o
   5   7   3     3936.71     4155.41     41.14 o
   6   7   3     2221.85     2185.46     37.67 o
   7   7   3    14419.11    14179.16     97.29 o
   8   7   3     2138.00     2175.37     37.21 o
   9   7   3     8525.00     8923.93     76.37 o
  10   7   3    10862.96    10931.14     89.90 o
  11   7   3     5204.16     5464.50     66.67 o
  12   7   3      486.38      538.21     33.47 o
  13   7   3     1413.21     1527.62     49.82 o
  14   7   3       17.95      -16.07     38.85 o
  15   7   3     2873.04     2938.23     77.42 o
  16   7   3      260.11      227.08     46.66 o
  17   7   3     1586.40     1619.15     99.34 o
  18   7   3      277.87      378.09     69.93 o
  19   7   3        2.48       24.13     81.07 o
   0   8   3     7874.21     7513.11     81.72 o
   1   8   3    16938.41    16536.77    102.22 o
   2   8   3      308.66      463.40     20.50 o
   3   8   3   115449.47   113241.10    602.42 o
   4   8   3     1414.25     1319.63     31.27 o
   5   8   3    64275.38    63910.47    344.83 o
   6   8   3     1459.60     1639.09     29.64 o
   7   8   3     2400.68     2381.69     36.02 o
   8   8   3    20010.48    20067.49    135.01 o
   9   8   3     6728.15     6809.61     71.92 o
  10   8   3     4649.37     4728.19     79.22 o
  11   8   3    15427.22    15787.21    132.98 o
  12   8   3       14.14      -31.96     31.96 o
  13   8   3    10043.26    10251.23    127.56 o
  14   8   3     3055.23     2827.99     79.52 o
  15   8   3      121.40      162.47     51.27 o
  16   8   3     2763.79     3013.81     85.66 o
  17   8   3      411.55      389.06     66.03 o
  18   8   3      640.97      598.67     82.74 o
   1   9   3   105729.04   105076.59    561.54 o
   2   9   3     4129.13     3960.18     60.33 o
   3   9   3     7780.99     7488.62     67.83 o
   4   9   3     8904.48     8747.12     74.69 o
   5   9   3    16396.41    16540.89    111.46 o
   6   9   3    12160.86    12213.18     89.70 o
   7   9   3    48601.07    48104.28    286.70 o
   8   9   3       82.33       68.92     22.58 o
   9   9   3    29881.85    30020.54    209.08 o
  10   9   3     1494.52     1402.75     42.42 o
  11   9   3     4707.44     4708.05     94.98 o
  12   9   3     6283.63     6288.55     98.13 o
  13   9   3     4214.56     4102.50    114.71 o
  14   9   3     1823.68     1815.75     68.23 o
  15   9   3     7836.02     8007.98    141.01 o
  16   9   3      144.73      131.29     58.82 o
  17   9   3     2685.35     2755.50    100.25 o
  18   9   3      334.91       28.27     79.71 o
   0  10   3     5233.18     4995.97     70.86 o
   1  10   3     6637.21     6591.08     63.08 o
   2  10   3    12394.52    12114.74     92.36 o
   3  10   3    55040.64    54535.20    318.18 o
   4  10   3       15.19       26.57     22.73 o
   5  10   3    34433.16    34430.29    212.81 o
   6  10   3    13480.14    13122.18     99.31 o
   7  10   3     7285.88     7550.43     78.70 o
   8  10   3     7873.52     7944.05     84.05 o
   9  10   3      820.13      896.62     37.75 o
  10  10   3     1170.17     1277.95     46.38 o
  11  10   3    11088.28    10790.11    115.29 o
  12  10   3        3.11        2.44     40.91 o
  13  10   3     6879.48     6741.94    132.38 o
  14  10   3     1433.04     1399.01     67.58 o
  15  10   3      633.89      624.56     71.96 o
  16  10   3      745.57      654.02     80.14 o
  17  10   3      357.23      251.62     75.30 o
   1  11   3    17373.50    17643.42    122.64 o
   2  11   3      970.70     1022.48     34.05 o
   3  11   3      394.37      396.77     26.99 o
   4  11   3     4044.15     3696.05     54.16 o
   5  11   3     8181.91     8296.33     80.29 o
   6  11   3      170.43      166.35     27.01 o
   7  11   3    10467.84    10342.22     98.01 o
   8  11   3      145.02       78.52     32.26 o
   9  11   3     3478.79     3243.83     64.36 o
  10  11   3      535.60      554.59     41.31 o
  11  11   3       18.02      -39.11     39.11 o
  12  11   3      682.28      694.91     52.55 o
  13  11   3      176.51      224.57     60.59 o
  14  11   3      689.37      596.39     69.16 o
  15  11   3      737.22      591.04     81.39 o
  16  11   3       21.11      -49.42     75.07 o
  17  11   3      371.06      298.95     80.45 o
   0  12   3      560.37      625.85     45.12 o
   1  12   3     1778.20     1740.56     41.55 o
   2  12   3      292.75      283.91     25.56 o
   3  12   3      800.22      692.20     30.31 o
   4  12   3      454.51      387.86     28.04 o
   5  12   3       89.02       98.05     28.00 o
   6  12   3       37.08       -6.19     28.11 o
   7  12   3       22.13      -17.29     30.70 o
   8  12   3      150.85      164.31     35.84 o
   9  12   3      947.55     1039.76     57.30 o
  10  12   3      550.22      508.31     48.52 o
  11  12   3      889.65     1051.50     60.18 o
  12  12   3       54.26       82.37     53.82 o
  13  12   3       57.90       57.95     65.82 o
  14  12   3       84.44      149.28     68.12 o
  15  12   3       56.30       87.14     82.16 o
  16  12   3      314.71      343.29     93.37 o
   1  13   3    25105.91    24925.51    183.43 o
   2  13   3      357.53      256.60     27.82 o
   3  13   3     1586.31     1444.38     43.22 o
   4  13   3    11618.94    11135.45    105.97 o
   5  13   3     1095.97     1030.85     42.41 o
   6  13   3     1796.24     1650.51     49.51 o
   7  13   3    11507.43    11554.56    121.45 o
   8  13   3      715.75      748.34     47.13 o
   9  13   3     9184.75     9332.79    126.55 o
  10  13   3      284.99      242.63     51.06 o
  11  13   3      140.45      121.28     53.84 o
  12  13   3      931.03     1086.07     71.62 o
  13  13   3     1116.12     1131.46     91.32 o
  14  13   3      322.87      299.57     82.51 o
  15  13   3     1466.60     1621.61    116.40 o
  16  13   3      104.75       54.20     93.38 o
   0  14   3    21665.54    21430.06    255.04 o
   1  14   3     2942.02     2722.82     61.51 o
   2  14   3    17482.40    17130.88    146.43 o
   3  14   3    25090.23    24866.43    194.71 o
   4  14   3     1164.27     1122.28     47.17 o
   5  14   3    22701.65    22571.40    182.36 o
   6  14   3    15815.60    15543.60    155.73 o
   7  14   3     6620.84     6613.13    102.35 o
   8  14   3     3138.98     3167.39     80.76 o
   9  14   3     1902.88     1837.03     67.61 o
  10  14   3      729.39      806.14     59.12 o
  11  14   3    11926.03    12500.53    170.00 o
  12  14   3       46.43      -67.02     67.02 o
  13  14   3     6180.43     6393.36    163.82 o
  14  14   3      349.07      520.51     88.62 o
  15  14   3      461.16      484.41    105.53 o
   1  15   3    31751.05    31895.14    246.92 o
   2  15   3     1325.78     1483.03     56.07 o
   3  15   3     5472.83     5217.72    102.87 o
   4  15   3     9840.11     9596.89    113.35 o
   5  15   3     6185.84     6328.21    118.61 o
   6  15   3     2881.27     2789.38     69.62 o
   7  15   3    25594.88    26065.14    219.91 o
   8  15   3      542.85      605.09     56.31 o
   9  15   3    11774.40    11977.26    185.08 o
  10  15   3     1522.90     1609.30     74.56 o
  11  15   3      773.94      746.78     74.84 o
  12  15   3     1791.95     1779.51    128.56 o
  13  15   3     1156.08     1111.43    110.83 o
  14  15   3      673.89      852.79    113.82 o
   0  16   3     1195.26     1189.81     79.81 o
   1  16   3     1044.81     1167.01     57.35 o
   2  16   3      503.86      530.50     51.38 o
   3  16   3    17053.64    17370.13    166.95 o
   4  16   3      571.57      628.86     53.32 o
   5  16   3    14798.17    14864.42    158.22 o
   6  16   3       74.46       54.13     47.75 o
   7  16   3      960.86      929.75     63.09 o
   8  16   3     1767.40     1767.58     82.55 o
   9  16   3     1541.31     1627.18     79.86 o
  10  16   3     2474.70     2429.29     96.99 o
  11  16   3     3948.57     3886.19    119.57 o
  12  16   3       94.47      119.64     99.94 o
  13  16   3     2816.73     2735.39    137.68 o
   1  17   3      531.18      626.10     58.32 o
   2  17   3       39.46       13.46     50.22 o
   3  17   3      645.06      561.66     56.24 o
   4  17   3       85.11       98.27     53.19 o
   5  17   3      135.27      144.18     53.50 o
   6  17   3      362.05      378.46     61.79 o
   7  17   3     1513.34     1447.11     72.90 o
   8  17   3        0.82       12.97     59.03 o
   9  17   3      789.32      645.59     75.94 o
  10  17   3      174.04      270.94     80.01 o
  11  17   3      876.19      940.30     99.61 o
  12  17   3      123.68      269.77    105.30 o
  13  17   3      145.03       82.32    119.74 o
   0  18   3     1410.77     1307.58     93.61 o
   1  18   3       17.36      -44.40     51.82 o
   2  18   3      124.21       85.53     54.48 o
   3  18   3      675.39      661.27     63.21 o
   4  18   3       11.11      -26.24     60.15 o
   5  18   3      794.63      689.02     67.94 o
   6  18   3       28.08       48.54     67.76 o
   7  18   3       13.09       43.74     68.92 o
   8  18   3      458.82      555.03     81.10 o
   9  18   3      208.91      244.13     87.97 o
  10  18   3       46.89      171.79     97.76 o
  11  18   3      682.36      689.99    114.24 o
   1  19   3     5048.73     4793.73    111.71 o
   2  19   3      661.98      681.65     69.17 o
   3  19   3      961.74     1012.80     95.59 o
   4  19   3      379.79      352.83     77.57 o
   5  19   3     1497.94     1478.56     95.86 o
   6  19   3     1593.08     1474.25     99.65 o
   7  19   3     4476.42     4626.79    136.82 o
   8  19   3      390.90      402.73    101.88 o
   9  19   3     2059.99     2306.13    145.35 o
  10  19   3      625.58      573.61    122.13 o
   0  20   3     2567.33     2639.18    138.58 o
   1  20   3     2295.46     2550.75     97.32 o
   2  20   3      796.02      807.04    100.03 o
   3  20   3    11522.10    11857.10    198.73 o
   4  20   3      179.56       26.68     90.06 o
   5  20   3     9407.94     9937.31    209.13 o
   6  20   3      143.85      142.28     94.28 o
   7  20   3       84.81      -29.72     98.90 o
   8  20   3     1779.12     1774.81    130.79 o
   1  21   3     5588.30     5807.02    148.21 o
   2  21   3     2755.82     2791.46    138.25 o
   3  21   3     1017.38     1013.13    107.30 o
   4  21   3     3223.40     3502.70    161.08 o
   5  21   3      880.58      895.47    113.51 o
   6  21   3      918.22      988.15    113.80 o
   0  22   3     1491.72     1880.30    535.18 o
   1  22   3      821.57     1178.98    131.21 o
   2  22   3     1367.69     1590.08    139.59 o
   3  22   3     2564.38     2828.24    159.43 o
   0   0   4   270776.47   271079.78   2532.20 o
   1   0   4    19976.42    21070.72    147.04 o
   2   0   4    87573.03    87653.05    618.25 o
   3   0   4    11865.67    11461.90     96.38 o
   4   0   4     5868.04     5575.39     62.85 o
   5   0   4    16791.46    16888.40    175.16 o
   6   0   4   136254.00   137114.20   1169.15 o
   7   0   4    25385.07    28139.24    302.13 o
   8   0   4    71339.07    71627.77    734.43 o
   9   0   4     3576.88     3382.91     69.41 o
  10   0   4    14935.67    15015.53    155.84 o
  11   0   4     9955.95     9591.81    103.33 o
  12   0   4      797.06      717.50     36.34 o
  13   0   4     1936.16     1989.41     63.99 o
  14   0   4    19084.57    18368.63    233.59 o
  15   0   4      332.37      268.38     52.16 o
  16   0   4     7065.95     6817.63    181.97 o
  17   0   4      546.80      595.12     67.58 o
  18   0   4      508.66      605.90     96.45 o
  19   0   4      791.00      910.57     87.38 o
   1   1   4    36777.11    37473.61    197.31 o
   2   1   4     7440.20     6850.90     40.85 o
   3   1   4    17868.59    20022.97    106.14 o
   4   1   4    89678.03    88662.45    485.14 o
   5   1   4      483.11      459.61     11.00 o
   6   1   4    38726.07    38894.02    235.49 o
   7   1   4    14072.79    14352.96    104.86 o
   8   1   4      583.02      703.59     25.36 o
   9   1   4    14394.56    14519.49    108.40 o
  10   1   4    20966.21    20762.44    141.40 o
  11   1   4     1139.25     1114.96     27.67 o
  12   1   4    29496.41    29414.49    187.57 o
  13   1   4     1752.69     1660.85     38.70 o
  14   1   4     8234.70     8366.51     95.63 o
  15   1   4     3738.71     3692.41     64.80 o
  16   1   4      222.02      187.72     37.26 o
  17   1   4      834.84      851.18     52.49 o
  18   1   4     1518.96     1531.84     60.12 o
  19   1   4        1.10      -61.68     61.68 o
   0   2   4    33086.69    32295.15    236.04 o
   1   2   4     2299.87     2347.67     21.88 o
   2   2   4     1480.13     1321.46     23.20 o
   3   2   4    58048.69    60957.49    323.89 o
   4   2   4      973.99     1017.40     23.94 o
   5   2   4    18344.21    19689.77    119.18 o
   6   2   4     1763.83     1527.65     23.34 o
   7   2   4     1584.75     1865.37     28.84 o
   8   2   4    24323.02    23651.31    156.50 o
   9   2   4     3471.05     3527.50     46.51 o
  10   2   4    13757.18    13496.37    118.95 o
  11   2   4      990.92      932.33     29.89 o
  12   2   4        5.46       19.12     24.98 o
  13   2   4       30.53       11.52     29.42 o
  14   2   4     4640.33     4509.67     87.19 o
  15   2   4       68.49       92.26     32.87 o
  16   2   4     3488.02     3384.20     77.59 o
  17   2   4       39.54        6.89     41.19 o
  18   2   4      304.63      299.25     48.81 o
  19   2   4        7.45        0.69     51.90 o
   1   3   4     1670.68     1702.72     19.64 o
   2   3   4    10040.78     9974.30     57.88 o
   3   3   4     1726.63     1981.71     23.29 o
   4   3   4     2613.24     2689.62     27.26 o
   5   3   4      833.72      819.13     17.03 o
   6   3   4     9134.80     9897.23     72.23 o
   7   3   4       15.90        8.54      9.53 o
   8   3   4      885.76      894.56     21.06 o
   9   3   4      725.25      754.89     21.31 o
  10   3   4     1600.28     1481.21     31.35 o
  11   3   4      587.46      604.60     28.39 o
  12   3   4      521.03      550.93     34.04 o
  13   3   4      146.43       81.36     29.11 o
  14   3   4      592.42      628.91     50.90 o
  15   3   4      101.09       92.64     40.95 o
  16   3   4       75.67       92.08     38.03 o
  17   3   4        6.22       39.00     41.78 o
  18   3   4       63.08       35.78     47.91 o
  19   3   4        6.27      -17.55     54.69 o
   0   4   4    67524.80    67049.45    457.13 o
   1   4   4     6711.49     6905.72     43.51 o
   2   4   4    55190.95    56550.35    290.65 o
   3   4   4     5744.31     5680.80     43.15 o
   4   4   4     1627.14     1688.43     25.82 o
   5   4   4      901.95      804.43     19.62 o
   6   4   4    33563.13    33433.43    192.28 o
   7   4   4      448.42      486.57     17.68 o
   8   4   4    16876.70    16939.21    110.41 o
   9   4   4      576.07      543.97     22.31 o
  10   4   4     2809.10     2855.66     41.69 o
  11   4   4     3509.11     3417.57     55.04 o
  12   4   4      155.56      193.69     26.17 o
  13   4   4      629.92      653.70     36.98 o
  14   4   4     1870.41     1868.72     58.94 o
  15   4   4        0.82       29.24     40.10 o
  16   4   4     1261.15     1396.38     69.14 o
  17   4   4      180.56      183.29     46.99 o
  18   4   4      397.04      412.03     52.45 o
  19   4   4      502.92      455.20     69.07 o
   1   5   4    57768.52    58147.63    292.64 o
   2   5   4    91472.96    89847.34    451.97 o
   3   5   4      289.77      249.20     12.88 o
   4   5   4    92191.51    92800.67    466.24 o
   5   5   4    25265.02    25985.65    142.90 o
   6   5   4    27760.59    26793.42    156.17 o
   7   5   4    27477.99    27742.13    161.67 o
   8   5   4        9.15       35.33     15.07 o
   9   5   4     4230.87     4346.60     49.56 o
  10   5   4    19559.38    19114.66    128.97 o
  11   5   4       46.17       29.27     19.47 o
  12   5   4    27327.91    27173.93    201.57 o
  13   5   4     1835.43     1773.33     53.64 o
  14   5   4     4359.11     4562.92    121.74 o
  15   5   4     1533.57     1604.93     62.30 o
  16   5   4       38.92       64.11     48.35 o
  17   5   4      467.69      515.33     56.63 o
  18   5   4     1249.28     1315.31     67.96 o
  19   5   4        3.44      -50.30     50.30 o
   0   6   4   147900.25   146178.66    991.52 o
   1   6   4     2154.26     1985.51     36.74 o
   2   6   4    58639.16    60357.32    309.98 o
   3   6   4    56383.29    57395.96    299.66 o
   4   6   4     1826.81     1981.87     33.83 o
   5   6   4    24891.67    24566.34    148.93 o
   6   6   4    18641.33    18429.91    119.11 o
   7   6   4      323.65      366.75     18.53 o
   8   6   4    70835.30    69375.85    409.68 o
   9   6   4     2465.21     2349.16     36.92 o
  10   6   4    32665.38    32247.85    209.32 o
  11   6   4     7879.35     7932.89     75.48 o
  12   6   4      166.10      181.05     33.68 o
  13   6   4     1930.51     2036.88     49.86 o
  14   6   4     5711.87     5457.92     87.51 o
  15   6   4      212.77      132.08     49.62 o
  16   6   4     8452.83     8810.68    184.95 o
  17   6   4      367.46      272.50     63.03 o
  18   6   4     2587.15     2803.60     92.70 o
  19   6   4      432.65      418.71     70.02 o
   1   7   4    10632.98    10879.89     71.77 o
   2   7   4    97417.97    97086.97    492.48 o
   3   7   4     5773.09     5652.77     48.53 o
   4   7   4   106246.06   107591.96    551.84 o
   5   7   4     1045.75     1003.48     23.71 o
   6   7   4    27151.27    27320.05    160.21 o
   7   7   4     3653.12     3506.14     47.60 o
   8   7   4     1352.20     1327.79     29.48 o
   9   7   4     9442.50     9348.58     80.73 o
  10   7   4    15965.04    15368.97    119.28 o
  11   7   4     1623.66     1613.45     41.69 o
  12   7   4    13499.75    13233.15    165.77 o
  13   7   4      322.49      308.77     37.78 o
  14   7   4     2721.57     2686.96     71.35 o
  15   7   4     1099.15     1141.61    101.88 o
  16   7   4       12.79      108.29     53.60 o
  17   7   4      899.34      863.76     72.74 o
  18   7   4      658.63      634.76     74.09 o
   0   8   4    16293.43    16312.10    148.48 o
   1   8   4     1811.04     1860.36     32.62 o
   2   8   4    19071.83    19048.82    116.19 o
   3   8   4      315.53      288.18     18.03 o
   4   8   4      138.07      147.73     17.17 o
   5   8   4     1430.99     1368.03     28.80 o
   6   8   4    19121.77    18848.00    122.57 o
   7   8   4     4203.50     4272.72     48.18 o
   8   8   4     5998.97     5802.94     68.18 o
   9   8   4      371.13      366.30     26.84 o
  10   8   4     3291.19     3100.02     53.21 o
  11   8   4     1835.71     1757.84     45.18 o
  12   8   4        4.50       18.94     33.56 o
  13   8   4      817.81      747.49     45.30 o
  14   8   4     1536.19     1443.98     63.29 o
  15   8   4       73.95      148.69     49.37 o
  16   8   4      588.32      606.80     70.34 o
  17   8   4       16.57      -53.37     68.42 o
  18   8   4      225.23      280.48     79.68 o
   1   9   4      499.14      491.47     20.90 o
   2   9   4    13221.11    12996.78     93.87 o
   3   9   4     2144.45     2217.71     37.93 o
   4   9   4      288.53      275.79     18.94 o
   5   9   4      615.42      596.07     26.21 o
   6   9   4      422.01      439.15     23.56 o
   7   9   4     2481.79     2610.85     50.53 o
   8   9   4     2670.58     2701.54     48.46 o
   9   9   4       68.37       96.36     28.04 o
  10   9   4     1792.43     1960.82     51.39 o
  11   9   4        0.77      -13.74     33.06 o
  12   9   4       68.82       40.94     36.73 o
  13   9   4       54.50       22.29     41.56 o
  14   9   4      183.84      122.50     48.99 o
  15   9   4      306.36      356.61     59.92 o
  16   9   4      184.20      245.25     64.94 o
  17   9   4        1.64       -8.22     60.43 o
  18   9   4       10.37        2.20     81.41 o
   0  10   4    41647.95    41384.10    348.37 o
   1  10   4      124.09      162.87     19.79 o
   2  10   4    13519.23    13526.33    103.29 o
   3  10   4      990.52      928.01     29.67 o
   4  10   4      171.45      144.32     17.77 o
   5  10   4     6543.09     6778.90     69.41 o
   6  10   4     7202.72     7189.89     70.72 o
   7  10   4     1075.32     1171.39     35.20 o
   8  10   4    17059.84    17047.84    134.98 o
   9  10   4       41.99       29.40     30.51 o
  10  10   4     3297.18     3494.01     65.95 o
  11  10   4     1650.26     1764.51     53.89 o
  12  10   4      127.10       92.28     41.41 o
  13  10   4     1248.81     1317.26     59.10 o
  14  10   4     1144.76     1289.03     69.96 o
  15  10   4      239.89      323.04     74.55 o
  16  10   4     2007.60     2397.46    103.93 o
  17  10   4      285.96      372.45     76.04 o
   1  11   4     7150.25     6969.07     73.53 o
   2  11   4    33537.94    33215.04    211.93 o
   3  11   4     2174.03     2173.82     42.68 o
   4  11   4    74191.91    72970.91    435.96 o
   5  11   4     1204.24     1203.98     36.09 o
   6  11   4    20268.71    19974.44    149.97 o
   7  11   4     7067.06     7026.16     80.84 o
   8  11   4     1541.28     1480.18     45.21 o
   9  11   4     6481.78     6498.72     84.96 o
  10  11   4     8738.32     8950.33    112.07 o
  11  11   4       31.51      -10.58     43.44 o
  12  11   4     9625.89     9874.56    131.02 o
  13  11   4      268.42      332.03     59.95 o
  14  11   4     4201.58     4337.76    117.79 o
  15  11   4     1286.77     1263.67    107.55 o
  16  11   4        4.54      -43.09     76.24 o
  17  11   4      581.43      697.72     87.15 o
   0  12   4    66199.35    65124.64    559.83 o
   1  12   4    10027.58     9725.58     89.80 o
   2  12   4    53718.57    52679.81    320.07 o
   3  12   4     9607.26     9600.28     91.07 o
   4  12   4      227.10      209.32     24.60 o
   5  12   4     6363.57     6399.55     85.80 o
   6  12   4    40221.36    39640.56    260.35 o
   7  12   4       94.97      132.57     35.24 o
   8  12   4    25449.81    25153.68    204.35 o
   9  12   4     4415.24     4254.15     78.14 o
  10  12   4     6218.49     6180.74    102.67 o
  11  12   4     2816.68     2738.06     81.02 o
  12  12   4        2.53      -35.98     52.18 o
  13  12   4     1176.54     1209.63     77.13 o
  14  12   4     3568.12     3431.03    110.58 o
  15  12   4      239.07      147.86     83.90 o
  16  12   4     2155.91     2273.67    152.37 o
   1  13   4    14235.51    14232.92    125.03 o
   2  13   4    12260.93    12174.02    116.83 o
   3  13   4       77.37       52.64     32.60 o
   4  13   4    31839.59    31627.29    222.16 o
   5  13   4     2292.97     2217.53     52.80 o
   6  13   4    12694.13    12708.17    116.41 o
   7  13   4     4021.25     3971.65     73.74 o
   8  13   4      425.19      391.88     45.86 o
   9  13   4      721.91      659.96     50.93 o
  10  13   4     2897.78     2777.62     75.64 o
  11  13   4       74.49       79.77     56.10 o
  12  13   4     8677.40     8762.04    148.59 o
  13  13   4      282.48      372.73     74.52 o
  14  13   4     2533.08     2418.63    109.27 o
  15  13   4      274.34      247.34     95.35 o
  16  13   4       16.66        1.48     94.01 o
   0  14   4    12933.98    12838.82    193.95 o
   1  14   4       46.49       28.44     40.68 o
   2  14   4     5794.75     5850.19     82.97 o
   3  14   4       81.22       61.81     37.28 o
   4  14   4      667.07      602.01     44.30 o
   5  14   4      106.25       53.83     38.63 o
   6  14   4     1164.72     1116.07     51.65 o
   7  14   4       16.38       16.45     42.50 o
   8  14   4     2453.52     2327.25     72.76 o
   9  14   4        5.54       25.75     48.54 o
  10  14   4     1303.95     1275.70     67.28 o
  11  14   4      663.22      652.50     79.62 o
  12  14   4       28.00       31.17     66.53 o
  13  14   4      507.74      399.01     79.74 o
  14  14   4       25.10       42.51     83.75 o
  15  14   4      182.80      207.73    101.80 o
   1  15   4      285.70      244.83     46.87 o
   2  15   4     2134.29     2164.57     63.32 o
   3  15   4       73.89       62.80     41.30 o
   4  15   4      138.59       72.35     41.85 o
   5  15   4      744.04      698.15     51.82 o
   6  15   4      458.87      425.01     49.75 o
   7  15   4      989.24      891.62     58.83 o
   8  15   4       80.36       31.57     52.30 o
   9  15   4       20.03       57.27     56.66 o
  10  15   4      195.74      278.48     65.67 o
  11  15   4      215.39      141.37     71.10 o
  12  15   4      686.10      741.76     95.38 o
  13  15   4       27.48      -85.22     85.22 o
  14  15   4      367.39      499.83    105.92 o
   0  16   4    11174.95    11548.07    199.40 o
   1  16   4      940.53      790.47     54.80 o
   2  16   4     7318.05     6926.89    122.10 o
   3  16   4     3574.98     3364.16     78.34 o
   4  16   4      504.64      553.79     53.16 o
   5  16   4     2771.30     2696.71     72.89 o
   6  16   4     8190.89     8378.59    127.11 o
   7  16   4       96.65       81.38     55.14 o
   8  16   4     6226.42     6130.31    115.95 o
   9  16   4      968.85      861.96     71.69 o
  10  16   4     1220.21     1202.53     83.08 o
  11  16   4      257.05      196.95     77.29 o
  12  16   4      572.60      543.61     97.29 o
  13  16   4      183.44      130.07    102.19 o
   1  17   4     1338.82     1426.93     65.69 o
   2  17   4    14859.86    15250.98    169.33 o
   3  17   4     1432.70     1550.99     65.93 o
   4  17   4    18938.32    19131.32    193.42 o
   5  17   4       40.37       52.68     55.20 o
   6  17   4     9465.30     9546.05    142.11 o
   7  17   4     2364.32     2469.19     85.77 o
   8  17   4       13.83      -62.06     62.06 o
   9  17   4     1463.09     1634.29     87.78 o
  10  17   4     6270.38     6597.42    149.86 o
  11  17   4      487.30      567.61     95.34 o
  12  17   4     5058.84     4982.71    159.33 o
   0  18   4    22300.02    23692.05    318.69 o
   1  18   4       78.92       49.89     55.87 o
   2  18   4     7335.16     7129.76    116.09 o
   3  18   4     1743.89     1718.97     78.31 o
   4  18   4        6.71       -7.64     60.67 o
   5  18   4     3644.85     3550.79     99.08 o
   6  18   4     5526.64     5538.63    126.09 o
   7  18   4     1224.39     1262.27     85.53 o
   8  18   4    11978.37    12409.93    206.61 o
   9  18   4       48.22       66.85    100.07 o
  10  18   4     3764.97     3498.28    144.76 o
  11  18   4     1022.78      972.15    114.49 o
   1  19   4     2047.75     2020.49     85.59 o
   2  19   4     6209.63     6571.82    143.17 o
   3  19   4      687.19      717.30     82.02 o
   4  19   4    10299.46    10870.93    187.32 o
   5  19   4      123.11      303.98     82.10 o
   6  19   4     4362.08     4219.47    153.84 o
   7  19   4     1008.17     1039.90     97.47 o
   8  19   4      167.69      170.98     99.32 o
   9  19   4     1358.42     1568.63    134.48 o
  10  19   4     1803.20     1931.72    141.06 o
   0  20   4      260.87      134.45    102.34 o
   1  20   4      468.06      556.05     89.99 o
   2  20   4      369.48      401.96     88.23 o
   3  20   4      863.50      976.36     93.85 o
   4  20   4      366.02      409.88    114.04 o
   5  20   4      428.78      471.23     98.44 o
   6  20   4      586.64      721.29    102.99 o
   7  20   4       17.49       57.87    100.16 o
   8  20   4      790.14      796.39    128.86 o
   1  21   4       34.39       42.77     89.27 o
   2  21   4     2010.14     2069.90    120.85 o
   3  21   4      125.51       59.36    100.37 o
   4  21   4      649.98      481.34    108.44 o
   5  21   4       35.95       11.64    101.38 o
   6  21   4      164.96      369.85    114.93 o
   0  22   4     3791.28     3814.93    283.36 o
   1  22   4      265.14      332.29    130.03 o
   2  22   4     1352.24     1381.41    137.39 o
   1   1   5     1325.07     1327.09     17.20 o
   2   1   5    15881.78    16598.07     91.24 o
   3   1   5     8115.84     8674.20     59.78 o
   4   1   5    75012.69    74713.11    436.95 o
   5   1   5     7822.84     8544.14     60.48 o
   6   1   5    34501.56    36150.86    234.15 o
   7   1   5     2445.32     2458.62     41.55 o
   8   1   5      802.85      764.53     25.04 o
   9   1   5     1411.25     1407.17     33.61 o
  10   1   5     3988.82     4059.15     61.39 o
  11   1   5       11.87        8.10     21.94 o
  12   1   5     7387.49     7508.90     85.78 o
  13   1   5      421.03      365.09     29.55 o
  14   1   5     2764.62     2695.92     69.53 o
  15   1   5      487.93      467.57     44.84 o
  16   1   5       67.36       -2.55     39.33 o
  17   1   5        8.59      -39.24     44.87 o
  18   1   5      914.58      950.37     60.67 o
  19   1   5        1.47      -15.40     48.62 o
   0   2   5   250382.91   255312.05   1788.90 o
   1   2   5     7730.62     8154.94     50.08 o
   2   2   5   164876.20   168114.45    926.59 o
   3   2   5      143.25      182.46     11.06 o
   4   2   5     1761.35     1708.90     23.02 o
   5   2   5    10872.90    11049.25     79.14 o
   6   2   5   135099.91   136003.47    805.51 o
   7   2   5     3955.41     4021.00     40.20 o
   8   2   5    75257.20    77227.63    491.51 o
   9   2   5     1769.73     1849.15     34.71 o
  10   2   5    11562.64    11693.64    104.48 o
  11   2   5      468.58      542.22     27.96 o
  12   2   5      386.78      362.43     30.83 o
  13   2   5     2393.82     2436.60     76.13 o
  14   2   5     8120.79     7919.15    145.75 o
  15   2   5       73.95       72.64     32.79 o
  16   2   5     4913.56     4775.05    120.21 o
  17   2   5       33.88       66.62     47.98 o
  18   2   5      957.98     1079.44     59.27 o
  19   2   5      168.20      205.24     52.25 o
   1   3   5    35145.09    35989.03    191.30 o
   2   3   5    84913.64    84949.23    459.50 o
   3   3   5     3921.05     4113.87     36.30 o
   4   3   5   160509.56   160513.84    890.52 o
   5   3   5     8406.60     8893.54     68.06 o
   6   3   5   119053.31   122642.82    730.04 o
   7   3   5    21062.08    21663.67    150.62 o
   8   3   5      105.28      120.31     17.66 o
   9   3   5     2621.74     2579.98     48.07 o
  10   3   5    30918.55    30790.13    208.51 o
  11   3   5       75.24       59.37     26.37 o
  12   3   5    29339.90    29584.04    236.40 o
  13   3   5      221.14      133.48     41.05 o
  14   3   5     6589.65     6632.76    130.17 o
  15   3   5      352.17      308.92     41.60 o
  16   3   5       67.00       29.97     42.25 o
  17   3   5      125.71      116.81     45.58 o
  18   3   5     3377.17     3377.72     87.81 o
  19   3   5       80.31       57.36     51.29 o
   0   4   5   128798.76   126667.54    904.14 o
   1   4   5     9263.99     9372.02     60.18 o
   2   4   5    57004.58    58361.16    327.37 o
   3   4   5    40756.53    42321.29    250.57 o
   4   4   5       11.40       33.56     14.16 o
   5   4   5    18594.57    19497.58    118.84 o
   6   4   5     8952.92     8995.54     67.74 o
   7   4   5     2432.36     2792.70     36.53 o
   8   4   5    78359.86    77937.54    473.59 o
   9   4   5     3069.37     3042.90     43.50 o
  10   4   5    29082.79    29134.98    190.94 o
  11   4   5      188.08      155.79     24.56 o
  12   4   5       26.25       71.44     32.84 o
  13   4   5       74.50        7.51     44.88 o
  14   4   5     6423.35     6392.75    120.60 o
  15   4   5       77.97       52.34     41.80 o
  16   4   5     8746.96     8891.71    216.35 o
  17   4   5       24.46      -26.04     40.56 o
  18   4   5      955.64      940.68     67.15 o
  19   4   5       13.65       36.60     50.13 o
   1   5   5      268.62      285.90     14.05 o
   2   5   5    29544.25    28188.92    162.05 o
   3   5   5     1085.18     1031.20     22.58 o
   4   5   5    24435.92    24060.81    146.24 o
   5   5   5     3362.28     3599.41     35.56 o
   6   5   5    13433.91    13288.45     94.35 o
   7   5   5     4813.12     4877.56     48.87 o
   8   5   5        8.01       20.73     14.13 o
   9   5   5      795.37      801.38     25.18 o
  10   5   5    13470.62    13113.98    105.45 o
  11   5   5      610.10      634.78     31.96 o
  12   5   5     4309.57     3927.90     70.56 o
  13   5   5      201.34      133.89     41.94 o
  14   5   5      240.33      227.90     42.66 o
  15   5   5       16.83      -20.60     51.82 o
  16   5   5      164.97      173.11     49.53 o
  17   5   5      193.37      276.09     59.36 o
  18   5   5      336.54      267.36     66.87 o
  19   5   5       88.76       80.65     51.96 o
   0   6   5      307.36      412.72     24.67 o
   1   6   5      670.22      623.73     22.94 o
   2   6   5       54.15      122.81     14.84 o
   3   6   5     3317.53     3420.86     37.56 o
   4   6   5       20.19       -4.91     12.90 o
   5   6   5      906.59      998.58     24.17 o
   6   6   5     2126.70     2293.83     45.09 o
   7   6   5     1597.64     1637.72     30.96 o
   8   6   5       36.23       66.75     18.08 o
   9   6   5       15.01       -1.48     18.06 o
  10   6   5      470.00      559.30     23.74 o
  11   6   5      590.62      644.05     26.14 o
  12   6   5      132.93      143.62     28.91 o
  13   6   5       68.82       31.37     31.06 o
  14   6   5       63.00       30.71     44.63 o
  15   6   5        0.19       11.55     47.94 o
  16   6   5       53.20       41.69     54.92 o
  17   6   5       10.93      -36.68     54.91 o
  18   6   5      116.04      160.66     62.11 o
   1   7   5    11503.55    12082.60     82.18 o
   2   7   5    65372.66    66493.41    354.33 o
   3   7   5      369.38      392.11     18.92 o
   4   7   5    35933.11    36915.39    211.86 o
   5   7   5       43.11       35.12     15.88 o
   6   7   5    10934.96    10784.87     79.59 o
   7   7   5      526.64      504.59     23.87 o
   8   7   5        4.96      -11.72     19.82 o
   9   7   5     1855.39     1839.70     37.00 o
  10   7   5    11884.98    11713.08    104.17 o
  11   7   5     1134.34     1096.16     38.06 o
  12   7   5     4861.51     4687.55    102.59 o
  13   7   5        4.53      -22.29     34.87 o
  14   7   5      791.55      838.92     47.70 o
  15   7   5      195.62      168.32     54.06 o
  16   7   5      486.35      488.47     65.06 o
  17   7   5      364.31      378.55     95.73 o
  18   7   5      934.02     1013.31     83.14 o
   0   8   5   125042.20   122515.74    919.87 o
   1   8   5     3563.00     3433.35     41.31 o
   2   8   5    30594.23    30217.71    174.39 o
   3   8   5     9331.63     9720.58     71.49 o
   4   8   5     1528.17     1651.15     32.49 o
   5   8   5     6550.44     6358.44     58.47 o
   6   8   5    25204.89    25484.71    165.67 o
   7   8   5      455.01      486.36     26.16 o
   8   8   5    48363.57    48208.79    297.25 o
   9   8   5     1140.11     1115.56     36.16 o
  10   8   5    16438.49    16521.79    136.58 o
  11   8   5     2643.38     2589.24     57.40 o
  12   8   5      657.64      671.74     40.33 o
  13   8   5      445.57      433.23     41.12 o
  14   8   5     5164.36     5187.48    100.59 o
  15   8   5      209.82      270.81     55.57 o
  16   8   5     7778.95     8443.11    177.69 o
  17   8   5        1.10      -25.62     70.31 o
  18   8   5     1343.26     1451.70    144.57 o
   1   9   5      708.74      789.40     25.49 o
   2   9   5    94929.90    94679.99    519.38 o
   3   9   5     4394.21     4718.41     58.56 o
   4   9   5   117234.75   116425.26    654.42 o
   5   9   5       23.25       70.66     19.94 o
   6   9   5    18293.08    18359.82    124.90 o
   7   9   5      219.45      246.68     23.60 o
   8   9   5     1529.86     1523.55     39.50 o
   9   9   5     2881.72     2991.78     59.76 o
  10   9   5    23726.30    23794.51    234.68 o
  11   9   5     2875.82     2880.80     63.51 o
  12   9   5    14075.20    13979.79    148.72 o
  13   9   5       15.59      -26.87     41.52 o
  14   9   5     3103.12     3031.10     89.44 o
  15   9   5      908.28      975.97     74.85 o
  16   9   5       81.35      127.81     62.76 o
  17   9   5      558.54      586.77     88.46 o
   0  10   5    74701.83    74852.45    598.69 o
   1  10   5      725.58      778.76     26.65 o
   2  10   5    27857.50    27168.89    175.07 o
   3  10   5      428.67      456.21     26.10 o
   4  10   5       36.65       35.68     17.86 o
   5  10   5     2953.87     3078.62     47.90 o
   6  10   5    31058.15    31254.35    204.61 o
   7  10   5      731.81      648.12     33.22 o
   8  10   5    24630.33    24703.89    185.58 o
   9  10   5      105.48       50.80     31.67 o
  10  10   5     4659.86     4678.30     77.46 o
  11  10   5      935.75      944.51     48.98 o
  12  10   5        9.26       48.08     44.96 o
  13  10   5     1544.57     1464.08     76.04 o
  14  10   5     3614.87     3357.43     98.03 o
  15  10   5      217.21      194.60     72.48 o
  16  10   5     3770.97     3631.32    125.62 o
  17  10   5        3.44       78.01     76.82 o
   1  11   5     1604.40     1586.33     37.56 o
   2  11   5      173.71      131.36     26.31 o
   3  11   5      352.07      361.86     28.68 o
   4  11   5     5159.17     5155.75     66.55 o
   5  11   5     7959.15     7699.94     80.68 o
   6  11   5     5014.40     5102.76     71.94 o
   7  11   5       39.27       -5.59     31.03 o
   8  11   5      167.42      161.20     32.58 o
   9  11   5      834.30      770.79     42.39 o
  10  11   5      798.15      695.02     47.13 o
  11  11   5       62.08       15.34     46.71 o
  12  11   5     4629.73     4304.66     93.60 o
  13  11   5       45.67       31.83     56.49 o
  14  11   5     1956.83     1757.52     86.19 o
  15  11   5       16.23       54.26     77.00 o
  16  11   5       96.73      179.63     78.93 o
  17  11   5        7.11      -22.97     76.53 o
   0  12   5     2276.31     2091.25     64.11 o
   1  12   5      762.94      670.26     31.95 o
   2  12   5     1460.26     1392.55     39.42 o
   3  12   5       12.52      -24.43     28.68 o
   4  12   5      131.51      129.99     33.11 o
   5  12   5     1089.99     1059.81     47.82 o
   6  12   5     1246.94     1219.60     43.27 o
   7  12   5     1351.63     1149.81     43.95 o
   8  12   5     1021.48     1014.67     48.13 o
   9  12   5      205.43      165.95     40.92 o
  10  12   5      315.92      324.53     50.12 o
  11  12   5       42.19        9.00     52.82 o
  12  12   5      107.71      154.48     55.43 o
  13  12   5      198.56      154.38     61.21 o
  14  12   5      459.94      630.81     76.86 o
  15  12   5       54.02      -59.72     80.84 o
  16  12   5       14.05      -21.23     89.08 o
   1  13   5     1770.33     1779.11     57.00 o
   2  13   5     6559.61     6207.35     86.29 o
   3  13   5      533.74      553.14     38.96 o
   4  13   5    22724.66    22523.44    182.84 o
   5  13   5     1512.66     1628.48     52.42 o
   6  13   5     6484.98     6665.69    115.71 o
   7  13   5     1994.52     1974.17     66.29 o
   8  13   5       87.61       24.70     44.22 o
   9  13   5      371.56      317.93     50.44 o
  10  13   5     2341.06     2258.93     75.85 o
  11  13   5       41.10       -6.39     55.40 o
  12  13   5     6075.86     6353.24    128.51 o
  13  13   5       74.54      189.18     70.19 o
  14  13   5     1230.37     1270.98     94.83 o
  15  13   5      163.07      104.97     94.30 o
   0  14   5    45607.15    45350.38    479.03 o
   1  14   5      548.70      529.70     41.74 o
   2  14   5    20400.63    20537.00    182.26 o
   3  14   5     2270.68     2256.35     58.42 o
   4  14   5       91.49       67.12     40.35 o
   5  14   5      943.90      943.92     48.37 o
   6  14   5    18626.27    18711.96    178.23 o
   7  14   5      190.32      182.62     46.83 o
   8  14   5    20369.89    20684.74    200.18 o
   9  14   5        4.77      -11.65     52.63 o
  10  14   5     5222.01     5016.72    115.39 o
  11  14   5      559.02      635.55     70.51 o
  12  14   5       59.76       11.10     68.75 o
  13  14   5     1046.72     1061.79     87.63 o
  14  14   5     3677.32     3663.11    131.20 o
  15  14   5       11.23      -83.97     96.92 o
   1  15   5     1242.63     1229.11     58.46 o
   2  15   5    16469.44    16620.46    167.20 o
   3  15   5       16.00       -0.53     41.79 o
   4  15   5    27531.90    27802.80    228.17 o
   5  15   5       26.81      -21.82     44.36 o
   6  15   5    12560.22    12427.67    151.13 o
   7  15   5      535.11      433.62     55.19 o
   8  15   5        7.54      -51.49     51.49 o
   9  15   5      702.74      731.72     64.71 o
  10  15   5     7881.40     7870.25    158.56 o
  11  15   5       91.42       68.21     69.99 o
  12  15   5    10005.45    10172.54    212.35 o
  13  15   5       63.23      142.33     87.43 o
  14  15   5     2438.17     2283.02    229.29 o
   0  16   5    29102.27    29534.84    354.97 o
   1  16   5      356.05      309.52     54.75 o
   2  16   5     6876.47     7111.47    134.48 o
   3  16   5       66.70      -21.10     49.15 o
   4  16   5       86.16       75.09     50.37 o
   5  16   5       83.61      109.72     53.37 o
   6  16   5     5259.93     5001.81    100.46 o
   7  16   5     1071.33     1135.76     68.65 o
   8  16   5     9443.38     9687.57    160.23 o
   9  16   5        3.47      -46.68     64.25 o
  10  16   5     2215.68     2239.41    105.05 o
  11  16   5      710.08      596.43     86.62 o
  12  16   5       67.64      169.63     92.02 o
  13  16   5      496.42      491.54     98.85 o
   1  17   5      192.21      205.51     55.10 o
   2  17   5     5121.85     5323.20    119.17 o
   3  17   5       15.16       76.33     55.58 o
   4  17   5     2643.86     2787.71     87.25 o
   5  17   5     1713.24     1660.05     77.49 o
   6  17   5      354.99      310.72     63.50 o
   7  17   5       14.44      -62.18     64.22 o
   8  17   5      282.96      239.36     79.11 o
   9  17   5      427.63      349.27     80.88 o
  10  17   5     2018.43     2035.27    107.19 o
  11  17   5      433.04      429.43     94.60 o
  12  17   5       87.40       12.39     93.26 o
   0  18   5     2335.09     2249.82    111.91 o
   1  18   5      176.28      108.06     59.04 o
   2  18   5      888.47      711.70     66.20 o
   3  18   5       26.73       58.09     61.84 o
   4  18   5      172.06      210.64     65.74 o
   5  18   5        6.34       13.71     68.83 o
   6  18   5     1089.90     1083.88     83.56 o
   7  18   5      294.04      198.33     77.83 o
   8  18   5      539.17      439.37     89.95 o
   9  18   5       28.10      -32.28     97.14 o
  10  18   5        7.62       97.82     99.90 o
  11  18   5      177.51      178.93    102.48 o
   1  19   5      118.10      101.16     76.05 o
   2  19   5     6160.60     6329.25    153.08 o
   3  19   5       11.35      -76.02     76.02 o
   4  19   5     7639.94     7535.81    159.88 o
   5  19   5      184.98      278.14     89.43 o
   6  19   5     2170.83     2003.01    114.47 o
   7  19   5       17.55      103.02    102.52 o
   8  19   5      181.85      277.16    106.93 o
   9  19   5      687.98      783.97    124.63 o
  10  19   5     2227.57     2352.00    415.97 o
   0  20   5    11466.84    11336.18    302.25 o
   1  20   5      442.26      310.10     90.92 o
   2  20   5     5872.11     6107.89    155.12 o
   3  20   5     1010.97     1211.41    112.64 o
   4  20   5       14.66       55.53     88.68 o
   5  20   5      691.57      760.92    102.38 o
   6  20   5     3007.22     2794.69    128.64 o
   7  20   5      215.36      198.28    108.23 o
   8  20   5     7145.75     7101.39    229.26 o
   1  21   5     1091.13     1064.61    107.97 o
   2  21   5     4213.94     4381.56    191.80 o
   3  21   5      219.77      396.27    105.65 o
   4  21   5     7908.72     8513.22    230.23 o
   5  21   5      213.00      303.32    107.29 o
   6  21   5     3311.13     3408.67    195.43 o
   0  22   5     3526.25     4113.85    371.50 o
   1  22   5        3.11      115.78    130.57 o
   0   0   6    41025.55    42269.28    435.93 o
   1   0   6      933.95      854.84     25.21 o
   2   0   6    41295.48    41339.46    380.73 o
   3   0   6    42916.36    41327.82    347.04 o
   4   0   6     6681.15     7062.98     77.42 o
   5   0   6    74068.28    72602.59    577.07 o
   6   0   6    30543.89    29980.29    285.33 o
   7   0   6    13990.03    13824.67    153.45 o
   8   0   6    22527.84    22474.39    222.84 o
   9   0   6     1662.20     1531.58     41.59 o
  10   0   6     6147.60     6035.08    101.84 o
  11   0   6    32790.17    32212.81    371.83 o
  12   0   6       85.54       64.35     34.06 o
  13   0   6    25211.18    25036.68    334.74 o
  14   0   6     2701.73     2796.20    197.89 o
  15   0   6     2425.97     2217.35     87.38 o
  16   0   6     2985.57     3044.53    113.61 o
  17   0   6      432.71      427.83     72.63 o
  18   0   6      478.36      561.75     84.53 o
  19   0   6     2386.67     2447.71    116.77 o
   1   1   6   102421.43   102299.04    559.25 o
   2   1   6    24956.33    25635.85    160.37 o
   3   1   6    17225.72    17337.22    120.55 o
   4   1   6    57597.61    58123.56    335.13 o
   5   1   6    15883.86    14764.01     96.70 o
   6   1   6     4601.49     4254.98     48.36 o
   7   1   6    57700.55    58178.54    412.05 o
   8   1   6      434.73      482.54     24.61 o
   9   1   6    23265.24    23213.98    201.48 o
  10   1   6     6461.57     6491.46     85.36 o
  11   1   6     1155.63     1187.60     41.30 o
  12   1   6    11260.88    11397.89    151.38 o
  13   1   6     2655.20     2588.73     93.14 o
  14   1   6     2915.31     2821.83     60.85 o
  15   1   6     3368.57     3282.91     83.87 o
  16   1   6       12.94      -40.34     41.84 o
  17   1   6     2192.70     2239.18     71.68 o
  18   1   6     1059.53      967.99     67.96 o
  19   1   6      155.42      214.05     84.05 o
   0   2   6    57561.52    58235.34    450.13 o
   1   2   6    10040.70    10060.95     69.07 o
   2   2   6    10871.44    11545.98     86.14 o
   3   2   6    21610.82    20677.15    135.97 o
   4   2   6     1143.03      987.27     19.61 o
   5   2   6     7017.78     6548.61     54.23 o
   6   2   6    26175.81    27394.97    182.92 o
   7   2   6      631.34      660.88     16.94 o
   8   2   6     7205.43     6963.88     68.67 o
   9   2   6     7528.76     7436.56     74.32 o
  10   2   6       58.47       37.21     18.20 o
  11   2   6    10200.33    10098.88    130.70 o
  12   2   6     1895.52     1768.92     56.50 o
  13   2   6     1488.46     1363.07     55.48 o
  14   2   6       89.57      122.34     47.31 o
  15   2   6      180.13      185.77     36.26 o
  16   2   6      324.21      311.02     43.69 o
  17   2   6      103.24       98.97     52.54 o
  18   2   6      403.32      323.23     53.13 o
  19   2   6      293.34      371.39     53.84 o
   1   3   6     4892.41     5195.46     44.05 o
   2   3   6     4613.64     4235.98     40.17 o
   3   3   6      304.15      318.28     14.18 o
   4   3   6       79.05      164.30     12.05 o
   5   3   6     3354.23     3180.15     36.33 o
   6   3   6     5446.31     5965.96     50.94 o
   7   3   6     2659.28     2774.95     46.57 o
   8   3   6       37.74       83.38     20.08 o
   9   3   6     1231.63     1215.94     30.41 o
  10   3   6      257.55      247.05     25.82 o
  11   3   6      422.73      505.64     33.58 o
  12   3   6     2189.85     2280.20     59.42 o
  13   3   6        1.99       28.10     42.16 o
  14   3   6        6.37      -40.56     48.95 o
  15   3   6        7.17      -48.18     48.18 o
  16   3   6      116.97      113.57     43.09 o
  17   3   6      110.07       62.90     43.39 o
  18   3   6        8.98       26.23     46.72 o
  19   3   6       79.36      163.83     62.70 o
   0   4   6    39039.79    40909.38    314.95 o
   1   4   6     3369.88     3690.76     35.65 o
   2   4   6     8981.35     8757.72     63.89 o
   3   4   6    19649.72    19828.90    129.27 o
   4   4   6      256.63      331.80     16.94 o
   5   4   6    30833.99    31377.68    196.50 o
   6   4   6     1093.77      951.66     21.39 o
   7   4   6     6389.31     6521.00     56.60 o
   8   4   6     6647.41     6848.26     69.97 o
   9   4   6      169.20      148.10     22.39 o
  10   4   6     1409.43     1417.65     36.55 o
  11   4   6     4232.84     4276.78     74.14 o
  12   4   6      401.98      482.78     41.61 o
  13   4   6     5318.35     5449.31    107.40 o
  14   4   6     1312.94     1213.31     70.32 o
  15   4   6      607.29      592.45     64.25 o
  16   4   6      389.25      371.82     63.42 o
  17   4   6      124.40      176.19     58.92 o
  18   4   6        5.53        4.46     47.27 o
  19   4   6      727.77      807.36     67.76 o
   1   5   6    73403.63    72401.66    392.50 o
   2   5   6    53944.14    53634.99    324.08 o
   3   5   6      743.60      544.31     19.54 o
   4   5   6    57103.38    56805.97    350.11 o
   5   5   6     5291.30     4974.88     45.96 o
   6   5   6    10472.24    10415.94     79.74 o
   7   5   6    31370.04    30964.25    193.28 o
   8   5   6     1006.63     1068.22     27.47 o
   9   5   6    28505.44    28802.92    193.09 o
  10   5   6    16092.25    15662.34    132.04 o
  11   5   6     2020.51     1944.57     54.48 o
  12   5   6     5567.54     5717.73     84.37 o
  13   5   6      636.30      693.49     51.83 o
  14   5   6      819.76      848.52     67.78 o
  15   5   6     5720.48     5690.19    141.20 o
  16   5   6        6.71       12.96     67.47 o
  17   5   6     3588.45     3481.02     99.23 o
  18   5   6      481.13      524.32     54.51 o
   0   6   6   100756.88    98613.17    794.25 o
   1   6   6    39956.75    39747.72    229.25 o
   2   6   6    23598.09    23460.63    148.63 o
   3   6   6   102070.60   100261.39    593.28 o
   4   6   6       27.13       97.28     14.10 o
   5   6   6    52220.15    51369.82    303.62 o
   6   6   6    15901.82    15875.39    114.86 o
   7   6   6     7407.75     7649.18     68.60 o
   8   6   6    36009.68    35593.08    242.91 o
   9   6   6    18345.36    18202.48    132.79 o
  10   6   6     4157.21     4183.91     57.29 o
  11   6   6    17647.08    17443.45    153.92 o
  12   6   6      474.05      386.40     30.35 o
  13   6   6     3477.28     3405.24     70.50 o
  14   6   6     2127.28     2219.67     77.31 o
  15   6   6      913.72      942.19     60.97 o
  16   6   6     2302.55     2471.71    105.09 o
  17   6   6      497.02      575.07     77.88 o
  18   6   6      376.16      381.81     70.34 o
   1   7   6    43047.86    42785.96    252.60 o
   2   7   6     9814.09     9952.07     75.33 o
   3   7   6     2630.11     2300.01     41.55 o
   4   7   6    17485.42    17528.10    118.63 o
   5   7   6     1871.09     1811.30     31.03 o
   6   7   6    18931.76    18912.97    135.86 o
   7   7   6    19654.93    19154.67    138.87 o
   8   7   6       14.97        0.93     22.08 o
   9   7   6    26658.54    26760.25    189.79 o
  10   7   6     7728.35     7746.54     84.50 o
  11   7   6     2363.61     2361.52     49.41 o
  12   7   6     3154.72     3199.83     65.21 o
  13   7   6      611.80      536.69     41.48 o
  14   7   6     2291.68     2175.83     83.42 o
  15   7   6     5296.90     5013.28    162.96 o
  16   7   6       21.19      -10.48     76.43 o
  17   7   6     2979.69     2981.44    110.95 o
  18   7   6      882.07      883.16    100.69 o
   0   8   6      211.96      256.16     29.84 o
   1   8   6      385.64      401.58     22.49 o
   2   8   6     4193.58     4027.56     49.22 o
   3   8   6     7663.34     7731.54     67.46 o
   4   8   6     1026.48      950.24     27.15 o
   5   8   6    11355.85    11171.98     86.91 o
   6   8   6     6439.05     6425.82     71.36 o
   7   8   6     2669.01     2631.82     44.81 o
   8   8   6     6435.07     6407.66     72.79 o
   9   8   6      464.44      413.95     29.05 o
  10   8   6     1144.01     1065.75     40.31 o
  11   8   6     1501.80     1374.17     46.80 o
  12   8   6       49.49       -5.47     35.57 o
  13   8   6     1579.75     1553.53     83.94 o
  14   8   6      567.43      561.68     53.31 o
  15   8   6      529.81      457.93     58.42 o
  16   8   6     1201.39     1231.51    100.87 o
  17   8   6       38.77      -69.78     70.44 o
  18   8   6       71.58      102.22     78.61 o
   1   9   6     2609.75     2819.58     47.55 o
   2   9   6      312.56      296.29     22.77 o
   3   9   6       70.23       57.97     21.37 o
   4   9   6       17.30       24.82     18.30 o
   5   9   6     1640.79     1593.98     33.31 o
   6   9   6       10.68      -19.32     21.67 o
   7   9   6      465.46      368.05     28.01 o
   8   9   6     1374.47     1375.22     40.92 o
   9   9   6     1483.72     1620.24     44.89 o
  10   9   6      890.67      851.74     42.94 o
  11   9   6       33.59      -15.92     36.21 o
  12   9   6      543.27      559.77     43.85 o
  13   9   6       29.23      -28.46     47.32 o
  14   9   6       26.87       48.30     57.94 o
  15   9   6      259.27      292.44     59.71 o
  16   9   6       49.64       36.79     79.76 o
  17   9   6      360.23      598.01    116.34 o
   0  10   6     2971.93     3003.91     73.08 o
   1  10   6     4761.17     4560.57     55.09 o
   2  10   6     5094.90     5090.54     61.98 o
   3  10   6    22641.49    22267.40    149.86 o
   4  10   6     1219.57     1306.40     32.10 o
   5  10   6    10611.04    10377.35     91.45 o
   6  10   6      239.55      206.63     25.95 o
   7  10   6      547.34      489.66     31.87 o
   8  10   6     6972.76     7186.21     88.03 o
   9  10   6     2432.44     2526.29     61.77 o
  10  10   6     4297.64     4214.35     78.32 o
  11  10   6     4083.80     4291.90     86.39 o
  12  10   6       64.64       78.25     45.56 o
  13  10   6     1274.94     1240.38     63.94 o
  14  10   6      867.99      916.74     72.87 o
  15  10   6      122.73      122.99     65.85 o
  16  10   6     1080.49     1309.63     88.04 o
  17  10   6      271.61      299.07    100.70 o
   1  11   6    34444.82    33895.69    214.98 o
   2  11   6     7143.72     7292.96     74.79 o
   3  11   6     9496.48     9352.70     89.78 o
   4  11   6    18373.08    18488.85    141.08 o
   5  11   6     6585.63     6741.21     83.20 o
   6  11   6    12078.63    12394.04    116.13 o
   7  11   6    23787.76    24073.92    189.62 o
   8  11   6      310.45      293.45     37.58 o
   9  11   6    15053.06    15140.54    149.39 o
  10  11   6     3546.61     3678.93     80.44 o
  11  11   6     2186.51     2135.51     70.79 o
  12  11   6     6168.16     6252.23    157.65 o
  13  11   6     1016.94     1092.34     69.13 o
  14  11   6      834.92      767.96     80.20 o
  15  11   6     3409.83     3473.27    128.58 o
  16  11   6      116.27       97.48     78.31 o
   0  12   6    21070.09    21050.05    234.48 o
   1  12   6     4777.94     4638.78     64.43 o
   2  12   6    20116.36    20247.32    163.96 o
   3  12   6    32182.75    31464.71    241.23 o
   4  12   6      679.60      735.54     40.85 o
   5  12   6    36248.41    35898.35    270.38 o
   6  12   6    15690.40    15619.75    151.34 o
   7  12   6     6678.27     6465.56     96.71 o
   8  12   6    11184.66    11265.92    129.05 o
   9  12   6      275.40      202.11     45.70 o
  10  12   6     2830.80     2815.34     76.49 o
  11  12   6     7026.22     6713.09    134.24 o
  12  12   6       77.32      166.40     59.47 o
  13  12   6     7433.33     7496.86    148.20 o
  14  12   6     2433.34     2449.84    104.05 o
  15  12   6      825.36      889.36     91.35 o
  16  12   6     1320.75     1363.62    109.38 o
   1  13   6    39650.08    39411.47    301.43 o
   2  13   6    12749.30    12517.97    125.97 o
   3  13   6     2838.56     2782.39     65.73 o
   4  13   6    15473.94    15476.74    148.75 o
   5  13   6     6164.42     6024.07     91.94 o
   6  13   6     4439.53     4150.96    104.27 o
   7  13   6    15955.70    15855.07    164.31 o
   8  13   6      286.90      343.36     48.43 o
   9  13   6     7189.50     7155.78    123.82 o
  10  13   6     2541.85     2448.40     85.27 o
  11  13   6      725.07      641.93     65.76 o
  12  13   6     2787.98     2541.88     98.06 o
  13  13   6      297.67      178.50     71.52 o
  14  13   6      175.27      125.11     82.71 o
  15  13   6      751.71      584.71     91.70 o
   0  14   6     2514.40     2434.15     96.75 o
   1  14   6     3423.97     3265.80     68.97 o
   2  14   6      316.67      352.22     44.73 o
   3  14   6     4622.80     4502.20     82.99 o
   4  14   6        7.00       14.43     41.21 o
   5  14   6     3873.91     3796.32     82.71 o
   6  14   6      154.24      181.91     47.72 o
   7  14   6     2460.74     2347.27     72.12 o
   8  14   6     2688.26     2467.70     73.54 o
   9  14   6       72.49      -32.42     55.74 o
  10  14   6     1159.81     1102.13     76.76 o
  11  14   6      757.08      666.24     74.50 o
  12  14   6        5.55       36.35     69.51 o
  13  14   6      214.00      189.21     76.05 o
  14  14   6      462.78      301.76    107.24 o
   1  15   6     1848.67     1660.99     63.68 o
   2  15   6      774.84      563.48     53.93 o
   3  15   6      951.02      896.56     53.74 o
   4  15   6     1371.98     1333.61     60.23 o
   5  15   6     2137.61     2255.78     84.42 o
   6  15   6      311.55      151.36     52.91 o
   7  15   6     2270.58     2384.25     77.16 o
   8  15   6     1532.81     1204.23     69.48 o
   9  15   6       10.96       -2.49     61.29 o
  10  15   6        5.98      -66.83     67.08 o
  11  15   6       19.72       20.62     69.30 o
  12  15   6        5.26      -44.62     75.45 o
  13  15   6      538.69      487.91     93.21 o
  14  15   6       18.35     -100.06    100.06 o
   0  16   6    10386.71    10255.11    202.20 o
   1  16   6      720.43      654.33     61.40 o
   2  16   6     2707.27     2479.30     87.12 o
   3  16   6     4088.37     3819.82     87.84 o
   4  16   6      812.46      733.90     65.26 o
   5  16   6     5965.72     5692.68    111.95 o
   6  16   6     5062.76     5072.65    101.10 o
   7  16   6     1029.88      956.29     65.90 o
   8  16   6     1139.53     1115.90     78.14 o
   9  16   6      316.12      353.95     79.42 o
  10  16   6      434.65      465.32     96.49 o
  11  16   6     3145.24     3474.29    122.58 o
  12  16   6      227.87      235.30     94.09 o
  13  16   6     2807.86     2793.01    128.77 o
   1  17   6    15749.25    15848.40    183.81 o
   2  17   6     4009.59     3857.96     92.63 o
   3  17   6     2093.52     2119.30     86.66 o
   4  17   6     3423.62     3424.94     99.18 o
   5  17   6     1256.89     1334.47     75.55 o
   6  17   6     1901.06     1776.24     81.95 o
   7  17   6     8526.69     8822.86    169.92 o
   8  17   6      349.19      208.85     80.34 o
   9  17   6     6609.56     6718.65    180.41 o
  10  17   6     1912.98     2037.21    130.63 o
  11  17   6      308.16      376.18     95.11 o
  12  17   6     2682.59     2800.07    132.01 o
   0  18   6     7762.94     7545.64    191.32 o
   1  18   6     3124.44     3098.59     96.32 o
   2  18   6     1699.71     1444.37     78.23 o
   3  18   6    11167.61    11667.35    192.29 o
   4  18   6      275.65      269.56     77.94 o
   5  18   6     7593.98     7379.27    181.67 o
   6  18   6     1322.34     1488.07     93.22 o
   7  18   6     1235.97     1218.35    101.58 o
   8  18   6     4415.24     4082.09    135.88 o
   9  18   6     2109.64     2209.84    129.31 o
  10  18   6     2247.73     2314.01    185.27 o
  11  18   6     4665.16     4752.49    182.92 o
   1  19   6     2971.24     3253.37    121.14 o
   2  19   6     3343.62     3633.14    126.09 o
   3  19   6     1086.74     1095.10    109.81 o
   4  19   6     3013.24     3400.78    124.96 o
   5  19   6       34.73      -17.66     89.99 o
   6  19   6      900.05     1030.24    105.02 o
   7  19   6     2108.68     1987.20    133.72 o
   8  19   6        0.69     -109.53    109.53 o
   9  19   6     3206.96     3497.14    165.07 o
   0  20   6      691.82      539.37    151.20 o
   1  20   6       14.58      132.27     94.95 o
   2  20   6      534.78      430.92     97.69 o
   3  20   6      699.06      627.81    101.78 o
   4  20   6      227.69      119.99     90.81 o
   5  20   6      263.49      262.98     98.32 o
   6  20   6      487.32      436.46    109.45 o
   7  20   6        6.14       30.74    120.35 o
   1  21   6      228.22      244.19    111.20 o
   2  21   6      128.60      116.76    104.25 o
   3  21   6        3.89       80.76    105.34 o
   4  21   6        8.25      103.31    111.61 o
   5  21   6       24.83      146.21    120.13 o
   1   1   7    68254.76    67970.15    408.68 o
   2   1   7      181.78      223.93     14.05 o
   3   1   7     8045.47     7927.90     63.74 o
   4   1   7     5577.89     5867.37     53.09 o
   5   1   7    35447.52    35540.56    212.11 o
   6   1   7     2063.74     1846.00     35.35 o
   7   1   7    37483.32    37099.75    262.51 o
   8   1   7     3044.30     2794.49     47.72 o
   9   1   7     3427.22     3329.28     51.24 o
  10   1   7        0.53       -8.16     22.28 o
  11   1   7       33.44       21.23     35.14 o
  12   1   7      881.09      788.21     45.01 o
  13   1   7     2882.82     2826.30    103.54 o
  14   1   7       76.16       82.93     39.23 o
  15   1   7     1635.86     1676.28     59.56 o
  16   1   7      199.82      202.83     45.37 o
  17   1   7      496.98      512.83     52.84 o
  18   1   7        0.10      -50.45     50.45 o
  19   1   7       67.84      146.92     55.42 o
   0   2   7    24842.83    25474.62    217.11 o
   1   2   7    19466.40    20035.20    128.82 o
   2   2   7      549.01      593.17     19.64 o
   3   2   7   120030.47   119160.45    776.46 o
   4   2   7       28.78       61.23     13.77 o
   5   2   7    92253.61    92501.59    555.40 o
   6   2   7     5005.16     5118.24     47.66 o
   7   2   7     3180.66     3024.07     36.40 o
   8   2   7      185.51      129.09     18.76 o
   9   2   7     8462.14     8362.47     87.26 o
  10   2   7      524.55      522.11     32.05 o
  11   2   7    27567.63    27579.02    276.61 o
  12   2   7       11.88       35.51     35.59 o
  13   2   7    19464.00    20188.57    212.27 o
  14   2   7      279.32      268.65     60.77 o
  15   2   7      619.54      706.87     59.68 o
  16   2   7       86.54       52.35     41.36 o
  17   2   7     2115.90     1944.66     81.14 o
  18   2   7        2.68      -17.09     49.24 o
  19   2   7     2259.91     2551.93     94.86 o
   1   3   7   146492.83   145658.16    862.87 o
   2   3   7      129.03      152.32     15.26 o
   3   3   7    28531.36    28689.59    187.23 o
   4   3   7       97.72       90.42     14.04 o
   5   3   7    18379.28    18029.72    125.62 o
   6   3   7      205.93      229.81     16.27 o
   7   3   7    71715.68    70585.87    450.05 o
   8   3   7      817.77      866.12     24.57 o
   9   3   7    62973.94    62882.55    429.84 o
  10   3   7      594.31      608.62     35.55 o
  11   3   7     4526.41     4564.63     78.15 o
  12   3   7      141.19      106.01     41.03 o
  13   3   7     5315.13     5500.35    130.27 o
  14   3   7       46.53       -0.52     48.33 o
  15   3   7    10394.91    10658.55    204.46 o
  16   3   7      178.24      115.70     67.85 o
  17   3   7     4578.09     4703.40    174.69 o
  18   3   7       19.52       37.11     74.04 o
  19   3   7      216.95      250.25     73.63 o
   0   4   7     1241.14      994.49     60.52 o
   1   4   7    47749.34    49006.98    290.48 o
   2   4   7      380.26      456.28     17.34 o
   3   4   7    99115.98    99559.90    597.23 o
   4   4   7     3028.12     3472.69     41.66 o
   5   4   7    66070.81    66617.86    388.70 o
   6   4   7     1387.23     1524.12     35.31 o
   7   4   7    20738.09    20714.83    141.69 o
   8   4   7      462.05      487.94     20.02 o
   9   4   7     2360.05     2309.99     45.16 o
  10   4   7     1060.36     1050.53     37.07 o
  11   4   7    26856.76    26775.79    252.43 o
  12   4   7      734.39      783.87     46.52 o
  13   4   7    12708.94    12659.66    181.96 o
  14   4   7       51.07       92.92     59.37 o
  15   4   7      834.56      934.17     76.08 o
  16   4   7      195.74      285.46     63.77 o
  17   4   7      960.52      895.46     87.22 o
  18   4   7       39.49      -80.44     80.44 o
   1   5   7    31934.81    32037.46    198.28 o
   2   5   7     1151.64     1213.89     25.25 o
   3   5   7     1789.76     1666.61     30.12 o
   4   5   7     2495.63     2242.84     41.47 o
   5   5   7      143.40      183.27     17.79 o
   6   5   7      241.93      201.64     19.09 o
   7   5   7     8154.56     7650.06     69.56 o
   8   5   7      364.36      257.24     21.07 o
   9   5   7    25635.66    25354.74    184.87 o
  10   5   7     1413.92     1329.89     42.53 o
  11   5   7     2595.60     2450.20     65.94 o
  12   5   7      252.10      248.39     44.77 o
  13   5   7       70.47       25.97     48.89 o
  14   5   7       56.75       53.50     63.49 o
  15   5   7     2512.96     2438.64    101.05 o
  16   5   7       38.84       59.85     79.10 o
  17   5   7     1450.21     1534.81    121.56 o
  18   5   7        4.64      -82.83     82.83 o
   0   6   7     5463.36     5939.75     77.83 o
   1   6   7     1769.37     1840.59     44.22 o
   2   6   7      571.08      534.36     22.63 o
   3   6   7     3219.15     3414.77     44.31 o
   4   6   7        4.04        5.44     13.49 o
   5   6   7      204.44      224.60     21.42 o
   6   6   7      143.33      148.93     21.89 o
   7   6   7      262.48      235.12     23.20 o
   8   6   7       19.04       29.34     21.63 o
   9   6   7     3394.44     3327.72     58.44 o
  10   6   7     1215.59     1261.51     36.68 o
  11   6   7     1341.40     1408.37     56.55 o
  12   6   7      320.65      224.74     34.65 o
  13   6   7      569.29      604.95     58.95 o
  14   6   7      135.28      107.49     67.76 o
  15   6   7        0.03       78.38     71.26 o
  16   6   7      201.11      151.23     79.61 o
  17   6   7       95.15      -25.25     82.96 o
  18   6   7        1.42       20.06     88.82 o
   1   7   7    29660.00    29876.87    195.13 o
   2   7   7     1101.00     1174.88     30.74 o
   3   7   7     5152.52     5226.44     55.86 o
   4   7   7     3864.18     3686.82     49.64 o
   5   7   7      398.59      421.46     22.80 o
   6   7   7      186.50      159.59     21.71 o
   7   7   7    14260.96    14376.92    119.10 o
   8   7   7      156.90      144.70     24.95 o
   9   7   7    19343.33    19590.78    156.93 o
  10   7   7      280.53      279.99     31.57 o
  11   7   7      844.39      919.34     37.40 o
  12   7   7      118.18      123.09     39.24 o
  13   7   7     1369.05     1327.36     52.97 o
  14   7   7      226.30      268.64     50.14 o
  15   7   7     3017.88     3200.46     94.15 o
  16   7   7       85.49      -27.56     61.65 o
  17   7   7     1571.07     1846.20     90.76 o
  18   7   7       16.22      -19.24     83.83 o
   0   8   7      962.14      787.86     36.53 o
   1   8   7    31033.75    30707.13    198.81 o
   2   8   7     1313.15     1281.40     31.45 o
   3   8   7   110556.97   109809.28    654.77 o
   4   8   7     1504.77     1510.44     39.96 o
   5   8   7    52720.09    52341.98    326.34 o
   6   8   7      191.04      228.65     26.45 o
   7   8   7     2379.90     2411.24     67.24 o
   8   8   7      109.36      100.30     28.71 o
   9   8   7    23686.40    23750.45    184.07 o
  10   8   7        7.96       10.90     32.16 o
  11   8   7    23856.02    24259.25    202.44 o
  12   8   7     1114.38     1050.90     55.09 o
  13   8   7     6748.84     6942.31    141.16 o
  14   8   7      186.37      119.02     49.45 o
  15   8   7      439.50      537.58     63.13 o
  16   8   7      122.27      186.43    122.59 o
  17   8   7      478.27      535.96     83.94 o
   1   9   7   112422.60   111191.25    665.33 o
   2   9   7      425.02      448.57     26.30 o
   3   9   7    10823.66    10587.27     90.90 o
   4   9   7      312.70      348.40     25.13 o
   5   9   7    14424.56    14507.51    114.91 o
   6   9   7      235.43      158.18     29.06 o
   7   9   7    59045.08    57881.61    420.30 o
   8   9   7      247.38      220.70     33.21 o
   9   9   7    26709.77    26512.61    204.57 o
  10   9   7      432.18      442.64     39.53 o
  11   9   7     1613.81     1676.46     56.65 o
  12   9   7      101.13       -0.15     42.21 o
  13   9   7     3318.60     3458.52     92.76 o
  14   9   7      333.31      482.65     61.87 o
  15   9   7     6580.15     6856.01    222.71 o
  16   9   7      186.55      180.66     82.63 o
  17   9   7     2138.38     2539.17    137.37 o
   0  10   7     4976.98     4972.71     93.75 o
   1  10   7     2162.74     2049.83     42.90 o
   2  10   7       58.00       66.08     25.55 o
   3  10   7    35322.89    34900.14    228.67 o
   4  10   7     1498.64     1390.61     40.76 o
   5  10   7    28163.32    27918.52    212.01 o
   6  10   7      105.35      101.84     31.68 o
   7  10   7     2015.02     1972.69     57.23 o
   8  10   7     1272.11     1242.14     46.48 o
   9  10   7     2202.02     2069.71     58.47 o
  10  10   7      141.75       60.00     41.53 o
  11  10   7    12135.97    12283.02    151.64 o
  12  10   7      193.25      130.92     48.73 o
  13  10   7     8766.63     8501.76    144.14 o
  14  10   7      122.80       58.69     62.15 o
  15  10   7      475.06      473.60     70.17 o
  16  10   7        5.53       35.57     69.40 o
  17  10   7      393.53      398.76     93.80 o
   1  11   7     4397.45     4443.57     85.62 o
   2  11   7     1448.13     1371.77     40.33 o
   3  11   7     2063.57     1981.05     44.81 o
   4  11   7     3542.01     3352.06     73.86 o
   5  11   7      440.58      436.72     39.00 o
   6  11   7      410.85      366.86     42.93 o
   7  11   7     5234.86     5003.06    118.85 o
   8  11   7      607.55      641.78     48.63 o
   9  11   7     3110.08     2900.67     71.44 o
  10  11   7      307.75      253.80     50.47 o
  11  11   7      460.48      458.26     53.79 o
  12  11   7       13.96      -26.61     52.00 o
  13  11   7      576.73      470.98     70.24 o
  14  11   7      173.03      203.90     78.51 o
  15  11   7      783.34      672.72     79.75 o
  16  11   7       11.30       20.88     76.19 o
   0  12   7     1656.29     1555.00     66.85 o
   1  12   7      878.53      841.65     38.69 o
   2  12   7      885.41      837.83     38.61 o
   3  12   7     8667.70     8555.17    106.13 o
   4  12   7      487.45      394.33     39.34 o
   5  12   7     2633.72     2468.92     73.73 o
   6  12   7      166.08      151.99     45.32 o
   7  12   7      531.12      569.91     47.11 o
   8  12   7       52.54      -42.01     42.01 o
   9  12   7     1327.16     1407.66     58.27 o
  10  12   7      334.91      228.62     53.47 o
  11  12   7      142.69      156.60     59.13 o
  12  12   7        2.71       75.16     59.28 o
  13  12   7       47.58       31.34     71.51 o
  14  12   7        0.42        7.73     74.79 o
  15  12   7        0.80       70.43     74.93 o
   1  13   7    15892.19    15384.43    148.05 o
   2  13   7      156.31      145.03     39.65 o
   3  13   7     4482.96     4258.39    103.79 o
   4  13   7       97.19        3.69     38.02 o
   5  13   7     4917.58     4793.14     89.48 o
   6  13   7      127.00       70.09     46.64 o
   7  13   7    13828.34    14136.52    158.19 o
   8  13   7       12.39      -24.49     43.07 o
   9  13   7     4425.88     4531.20     97.47 o
  10  13   7        7.85      -56.77     56.77 o
  11  13   7      701.64      807.65     67.86 o
  12  13   7        5.30       53.44     68.18 o
  13  13   7     1164.38     1163.86     96.63 o
  14  13   7        4.48        6.84     82.42 o
  15  13   7     2119.67     2356.99    131.02 o
   0  14   7     1953.13     1673.01     93.88 o
   1  14   7      587.94      549.22     47.37 o
   2  14   7      341.53      268.83     46.32 o
   3  14   7    17020.48    16427.27    172.64 o
   4  14   7      330.02      415.51     46.10 o
   5  14   7    25033.91    25031.33    233.90 o
   6  14   7      450.41      414.61     55.99 o
   7  14   7     4058.55     4054.38    109.72 o
   8  14   7      131.28       84.32     54.62 o
   9  14   7      748.29      773.56     68.78 o
  10  14   7        3.05      -22.08     63.89 o
  11  14   7     9089.04     9632.09    191.83 o
  12  14   7      109.33      149.15     74.95 o
  13  14   7     5984.69     6354.80    166.87 o
  14  14   7       10.97       37.26     87.20 o
   1  15   7    31824.76    31593.77    291.05 o
   2  15   7       58.34      -29.02     51.51 o
   3  15   7     3348.24     3365.10     84.95 o
   4  15   7        6.68      -22.64     52.44 o
   5  15   7     6558.37     6101.20    137.91 o
   6  15   7      239.48      189.13     56.14 o
   7  15   7    19692.28    19990.28    220.27 o
   8  15   7       67.43       26.00     63.66 o
   9  15   7    10202.90    10431.77    191.90 o
  10  15   7        5.01      -28.39     76.25 o
  11  15   7      460.76      358.38     75.68 o
  12  15   7        2.72      -61.80     79.09 o
  13  15   7      928.15      871.91    109.11 o
   0  16   7      483.50      393.78     95.12 o
   1  16   7     5462.13     5523.68    112.41 o
   2  16   7       12.26        9.53     55.02 o
   3  16   7    21093.75    21548.05    231.65 o
   4  16   7        1.20      -50.68     57.00 o
   5  16   7    12328.90    12578.00    174.13 o
   6  16   7        3.61      -45.26     59.46 o
   7  16   7     1163.08     1092.19     71.36 o
   8  16   7        0.17       50.95     68.90 o
   9  16   7     2550.85     2530.18    109.59 o
  10  16   7       95.18       41.87     79.89 o
  11  16   7     3099.09     2896.47    123.85 o
  12  16   7       44.88      -86.92     86.92 o
   1  17   7     2821.60     2898.46    100.89 o
   2  17   7       12.53      -42.20     64.14 o
   3  17   7      208.85      132.04     67.41 o
   4  17   7      332.25      234.19     66.69 o
   5  17   7      168.72      135.70     64.31 o
   6  17   7       45.27      -65.52     65.52 o
   7  17   7     1285.55     1390.23     95.54 o
   8  17   7       23.22       38.18     86.29 o
   9  17   7      950.70      965.62    107.62 o
  10  17   7        9.73      -88.19     93.08 o
  11  17   7      181.37       94.00     97.38 o
   0  18   7       92.99       20.77    103.33 o
   1  18   7      255.27      159.74     76.55 o
   2  18   7       33.74       41.31     79.30 o
   3  18   7      305.26      187.30     80.16 o
   4  18   7      230.96      172.22     84.04 o
   5  18   7      469.23      447.25     82.63 o
   6  18   7       72.57      143.64     82.43 o
   7  18   7       32.71      -14.79     86.13 o
   8  18   7        2.98      -96.24     96.24 o
   9  18   7       47.97      -18.05    100.30 o
  10  18   7        0.49      -34.62    100.25 o
   1  19   7     9767.68    10060.72    209.67 o
   2  19   7        2.36      -86.81     89.10 o
   3  19   7      367.85      374.71    100.81 o
   4  19   7       62.00       58.10     86.55 o
   5  19   7     1609.41     1795.53    118.97 o
   6  19   7       47.47       36.23    113.15 o
   7  19   7     5005.26     5138.42    181.88 o
   8  19   7       11.82      167.43    117.20 o
   9  19   7     2332.91     2590.16    182.36 o
   0  20   7      485.78      814.80    157.92 o
   1  20   7     2674.15     2683.46    129.60 o
   2  20   7       23.69      -32.49    101.04 o
   3  20   7    12075.39    12609.45    239.88 o
   4  20   7       66.72      116.53     94.95 o
   5  20   7    10265.36    10727.85    225.38 o
   6  20   7       11.88        4.22    118.13 o
   7  20   7     1280.07     1099.25    146.21 o
   1  21   7     5399.97     5810.53    215.80 o
   2  21   7       84.03       15.59    118.54 o
   3  21   7     2218.16     2358.38    159.02 o
   4  21   7       38.67       88.25    119.28 o
   0   0   8    83072.95    80350.30   1155.97 o
   1   0   8     1678.13     1712.65     74.81 o
   2   0   8    31347.87    31779.18    320.79 o
   3   0   8    69007.64    67658.32    698.19 o
   4   0   8      894.03      898.33     33.26 o
   5   0   8    54080.82    52773.44    493.17 o
   6   0   8    24599.36    25370.35    225.57 o
   7   0   8     5589.81     5595.02     86.06 o
   8   0   8    38957.01    38298.44    411.66 o
   9   0   8     1170.02     1209.10     57.79 o
  10   0   8     7084.31     7047.07    113.47 o
  11   0   8    16732.58    16183.42    223.79 o
  12   0   8      105.21       -9.82     43.16 o
  13   0   8    15852.75    16203.13    323.12 o
  14   0   8     2015.52     2022.80     88.04 o
  15   0   8       92.17      121.90     98.73 o
  16   0   8     2404.55     2349.27    106.59 o
  17   0   8      742.19      765.16     84.23 o
  18   0   8     1154.88     1316.30     97.98 o
   1   1   8    74402.45    75125.61    442.58 o
   2   1   8    32474.37    32755.61    202.31 o
   3   1   8     4169.38     3817.28     43.05 o
   4   1   8    43775.80    45706.43    294.55 o
   5   1   8    12344.22    12301.86     88.83 o
   6   1   8    24146.90    23940.25    160.18 o
   7   1   8    25015.76    25064.29    176.38 o
   8   1   8      291.56      277.36     20.22 o
   9   1   8    16597.17    16238.10    130.31 o
  10   1   8     4282.86     4012.99     74.43 o
  11   1   8     4872.46     4738.89     68.20 o
  12   1   8     6844.99     7045.58    132.97 o
  13   1   8     1913.54     1974.34     71.10 o
  14   1   8     2933.32     2991.07     75.66 o
  15   1   8     7229.28     7063.25    120.83 o
  16   1   8       18.79      -47.37     47.37 o
  17   1   8     1074.09     1066.00     61.96 o
  18   1   8      864.40      807.71     63.71 o
   0   2   8    15864.33    16363.72    162.95 o
   1   2   8     8215.00     7916.24     64.22 o
   2   2   8    10244.07     9777.44     76.80 o
   3   2   8    24047.67    24669.53    176.35 o
   4   2   8      134.84      190.00     17.73 o
   5   2   8     3860.10     3632.45     39.77 o
   6   2   8     7386.24     7386.10     64.10 o
   7   2   8      118.32      112.21     15.57 o
   8   2   8     6275.36     6224.44     65.99 o
   9   2   8     7285.57     7201.24     73.12 o
  10   2   8     1490.77     1460.77     52.70 o
  11   2   8     3623.56     3642.98    147.84 o
  12   2   8      372.33      262.80     46.92 o
  13   2   8     1780.60     1693.15     65.15 o
  14   2   8      342.07      374.27     64.73 o
  15   2   8       88.42      -39.34     61.35 o
  16   2   8      849.59      760.79     77.33 o
  17   2   8      201.89      106.22     63.21 o
  18   2   8      443.56      465.00     66.06 o
   1   3   8      729.75      790.44     22.86 o
   2   3   8     8698.76     9377.26     77.24 o
   3   3   8    11068.24    11389.67     90.31 o
   4   3   8    10399.35    10369.16     83.14 o
   5   3   8     1164.46     1178.63     26.13 o
   6   3   8      676.55      553.69     21.74 o
   7   3   8       19.88       46.71     14.26 o
   8   3   8     6376.85     6266.26     60.81 o
   9   3   8     1761.99     1726.38     36.24 o
  10   3   8        1.14      -15.81     36.23 o
  11   3   8      188.65      172.12     37.75 o
  12   3   8     1249.31     1323.94     59.25 o
  13   3   8       34.80       20.80     49.68 o
  14   3   8      440.98      511.30     59.56 o
  15   3   8        6.78       47.68     58.47 o
  16   3   8        0.77       53.08     69.53 o
  17   3   8       20.47      -23.25     76.43 o
  18   3   8      184.57      156.15     83.99 o
   0   4   8    35418.14    34966.68    322.69 o
   1   4   8      390.52      279.18     20.17 o
   2   4   8    12292.48    12299.63     94.23 o
   3   4   8    31140.26    31673.33    208.58 o
   4   4   8      424.32      399.80     20.59 o
   5   4   8    22062.29    22714.15    149.68 o
   6   4   8    13361.78    13499.90    101.16 o
   7   4   8     2457.20     2438.14     49.20 o
   8   4   8    11104.75    11396.98    104.44 o
   9   4   8     1515.11     1447.90     30.86 o
  10   4   8     1053.88      949.02     42.33 o
  11   4   8     4152.44     4214.74     74.88 o
  12   4   8      658.03      665.13     51.38 o
  13   4   8     1205.14     1428.98     72.60 o
  14   4   8      540.05      473.78     67.72 o
  15   4   8        2.22      114.35     60.88 o
  16   4   8      418.44      601.33     84.76 o
  17   4   8       78.25       74.60     80.66 o
  18   4   8      121.06       63.34     87.61 o
   1   5   8    71908.10    70897.64    445.33 o
   2   5   8    39694.46    39404.21    250.81 o
   3   5   8     2949.19     3245.98     44.10 o
   4   5   8    63087.93    62733.13    395.49 o
   5   5   8    12305.19    12635.20     99.92 o
   6   5   8    12656.04    12585.23    102.56 o
   7   5   8    41392.41    41275.64    276.89 o
   8   5   8      826.97      836.72     27.54 o
   9   5   8    17637.62    17630.89    142.19 o
  10   5   8     7239.59     7316.16     79.59 o
  11   5   8      451.66      471.47     32.84 o
  12   5   8     6667.43     7002.90    113.08 o
  13   5   8     2950.55     2946.76     97.10 o
  14   5   8     1710.34     1714.80     96.24 o
  15   5   8     2716.22     2999.31    122.45 o
  16   5   8       30.44       74.87     78.15 o
  17   5   8     1157.32     1287.73    105.06 o
  18   5   8      460.34      498.59     96.11 o
   0   6   8    28028.24    27806.98    257.38 o
   1   6   8    16166.98    15329.63    113.69 o
   2   6   8    29572.97    28780.67    196.16 o
   3   6   8    61085.02    61695.33    375.63 o
   4   6   8     2191.09     2162.02     42.23 o
   5   6   8    36580.39    36099.51    246.63 o
   6   6   8    15948.71    15728.42    121.75 o
   7   6   8     5847.66     5580.45     65.39 o
   8   6   8    23902.56    24417.12    177.94 o
   9   6   8     4452.31     4442.93     63.48 o
  10   6   8    11243.32    11093.43    109.15 o
  11   6   8    14610.42    14713.11    139.63 o
  12   6   8      448.11      418.47     36.83 o
  13   6   8     4541.26     4326.65    107.90 o
  14   6   8     2135.84     2038.95    104.74 o
  15   6   8       81.35       15.04     79.93 o
  16   6   8     3236.06     3396.29    130.81 o
  17   6   8      756.66      642.85    109.51 o
  18   6   8      958.55     1117.15    109.19 o
   1   7   8    21047.17    20337.05    145.12 o
   2   7   8    18021.09    17766.57    140.17 o
   3   7   8     6573.99     6367.82     69.67 o
   4   7   8    34055.53    34371.25    227.27 o
   5   7   8     2462.37     2556.47     56.64 o
   6   7   8     8673.38     8719.72     80.22 o
   7   7   8    19777.37    19472.73    147.45 o
   8   7   8       10.64       20.54     28.77 o
   9   7   8    12800.49    12741.71    122.40 o
  10   7   8     3496.08     3484.28     81.65 o
  11   7   8     1666.14     1620.87     56.61 o
  12   7   8     6066.29     6179.01     98.23 o
  13   7   8     2885.25     2803.16     75.80 o
  14   7   8     1567.45     1587.23     69.64 o
  15   7   8     3330.71     3322.53    100.26 o
  16   7   8        1.90       18.28     77.34 o
  17   7   8     1370.90     1288.44    120.12 o
   0   8   8     2755.62     2564.56     60.31 o
   1   8   8      227.59      192.12     24.16 o
   2   8   8     2825.29     2878.96     51.25 o
   3   8   8     6914.16     6697.19     72.87 o
   4   8   8      567.85      609.34     29.32 o
   5   8   8     9708.88     9663.51     89.95 o
   6   8   8      725.70      651.64     29.82 o
   7   8   8      114.67      145.06     32.24 o
   8   8   8     4282.41     3925.74     64.25 o
   9   8   8      936.11     1020.45     42.24 o
  10   8   8     1556.46     1501.11     48.88 o
  11   8   8     3589.73     3548.18     69.40 o
  12   8   8       10.92      -22.38     36.64 o
  13   8   8     4177.22     3789.55     90.02 o
  14   8   8      177.93      186.19     49.80 o
  15   8   8       16.75      -46.45     56.86 o
  16   8   8      210.65      215.00     78.67 o
  17   8   8      236.62      334.09     80.21 o
   1   9   8      438.52      430.25     27.86 o
   2   9   8      747.46      728.13     31.74 o
   3   9   8     1615.69     1635.76     41.63 o
   4   9   8     3255.69     3087.39     52.40 o
   5   9   8     1447.52     1591.90     42.49 o
   6   9   8      598.49      545.90     37.32 o
   7   9   8     1575.76     1511.02     48.36 o
   8   9   8      456.98      470.32     37.93 o
   9   9   8      351.73      373.75     42.09 o
  10   9   8      271.62      379.45     42.67 o
  11   9   8      290.61      233.65     42.50 o
  12   9   8       25.29      -33.24     41.79 o
  13   9   8       32.90       61.84     53.10 o
  14   9   8       16.87       25.21     57.87 o
  15   9   8       26.52       31.58     66.60 o
  16   9   8      109.56       86.66     68.23 o
  17   9   8       14.61      153.57    107.18 o
   0  10   8     3659.83     3555.69     83.89 o
   1  10   8     2718.73     2735.00     62.88 o
   2  10   8     3403.54     3284.06     62.42 o
   3  10   8     3579.14     3318.54     54.00 o
   4  10   8     1196.25     1105.07     43.28 o
   5  10   8    15267.55    15188.22    158.14 o
   6  10   8      440.14      463.27     42.92 o
   7  10   8     2546.30     2608.46     64.77 o
   8  10   8     5412.91     5259.61    100.17 o
   9  10   8     1171.22     1256.11     53.55 o
  10  10   8     8024.15     7765.58    112.48 o
  11  10   8     1549.85     1681.03     63.22 o
  12  10   8      327.23      283.63     51.44 o
  13  10   8      875.97     1045.83     69.83 o
  14  10   8     1753.26     1829.90    113.24 o
  15  10   8       55.84       97.21     64.53 o
  16  10   8     1471.37     1650.99     98.73 o
   1  11   8    18748.37    18668.39    160.03 o
   2  11   8     8203.87     8370.82     96.41 o
   3  11   8    10613.95    10131.36    112.04 o
   4  11   8    12870.23    12603.63    135.16 o
   5  11   8     6158.40     5900.89    117.93 o
   6  11   8     9372.52     9008.37    124.38 o
   7  11   8    17715.72    17845.86    186.24 o
   8  11   8      923.78      712.14     50.54 o
   9  11   8     9098.29     9035.53    133.65 o
  10  11   8     3553.97     3650.79     85.91 o
  11  11   8      452.02      463.94     54.76 o
  12  11   8     6091.37     6044.46    117.16 o
  13  11   8      738.89      834.63     73.12 o
  14  11   8     1752.25     1833.05     96.64 o
  15  11   8     2827.77     3054.07    111.71 o
  16  11   8        8.98      -38.10     67.21 o
   0  12   8    48156.95    48237.29    487.23 o
   1  12   8     5006.89     4900.11     96.02 o
   2  12   8    12852.98    12594.52    125.78 o
   3  12   8    37010.43    36969.21    285.44 o
   4  12   8      816.45      862.98     50.02 o
   5  12   8    36584.45    36340.62    309.62 o
   6  12   8    11538.56    11767.66    144.16 o
   7  12   8      337.14      305.64     51.30 o
   8  12   8    12962.31    12754.95    151.08 o
   9  12   8     3323.00     3305.89     83.47 o
  10  12   8     2392.82     2334.72     88.71 o
  11  12   8     6620.75     6887.01    159.64 o
  12  12   8      516.08      541.14     65.72 o
  13  12   8     3925.43     4024.25    124.27 o
  14  12   8     1315.56     1488.51     96.84 o
  15  12   8       32.93       23.63     76.99 o
   1  13   8    22468.07    22756.57    201.61 o
   2  13   8     2854.39     3052.82     71.66 o
   3  13   8     4742.37     4308.26     84.60 o
   4  13   8     5470.83     5575.95    120.46 o
   5  13   8     8191.78     8277.47    128.97 o
   6  13   8     3855.82     3876.71     87.76 o
   7  13   8     9431.67     9652.06    136.12 o
   8  13   8      150.60      236.66     54.00 o
   9  13   8     5780.71     5672.30    116.20 o
  10  13   8     1995.02     1803.42     80.28 o
  11  13   8      296.53      169.14     63.90 o
  12  13   8     2998.75     2934.27    104.57 o
  13  13   8     1040.80     1203.95     98.18 o
  14  13   8     1535.32     1492.69    145.16 o
   0  14   8      680.78      675.37     82.38 o
   1  14   8      569.71      589.43     59.50 o
   2  14   8      913.97      855.06     57.93 o
   3  14   8     2673.48     2633.69     79.28 o
   4  14   8      493.88      470.79     55.90 o
   5  14   8     1794.12     1668.48     71.49 o
   6  14   8      596.77      594.62     60.69 o
   7  14   8      981.16      873.91     60.60 o
   8  14   8      869.60      827.00     64.51 o
   9  14   8       26.47       65.41     64.95 o
  10  14   8      166.33      151.35     69.20 o
  11  14   8     2004.35     1861.49     96.94 o
  12  14   8       16.36       54.49     73.13 o
  13  14   8      418.52      487.81     96.24 o
  14  14   8       42.43       35.30     92.38 o
   1  15   8      532.57      385.05     77.68 o
   2  15   8     1863.87     1704.40     77.92 o
   3  15   8      285.05      230.81     63.03 o
   4  15   8      448.03      312.94     58.17 o
   5  15   8     1399.00     1290.23     80.02 o
   6  15   8      107.47      107.28     62.00 o
   7  15   8      199.09      225.91     59.92 o
   8  15   8       18.29      -63.04     63.04 o
   9  15   8       80.69      -75.46     75.46 o
  10  15   8      143.91      176.22     80.78 o
  11  15   8       12.39      -39.54     82.58 o
  12  15   8       24.55      -11.26     82.48 o
  13  15   8        5.03      -44.75    100.95 o
   0  16   8    12301.26    12178.83    257.34 o
   1  16   8      971.04      801.89     75.52 o
   2  16   8     2662.35     2452.17     94.21 o
   3  16   8     8457.45     7975.39    148.21 o
   4  16   8      844.27      865.39     85.05 o
   5  16   8     3063.31     2876.96     96.88 o
   6  16   8     3385.42     3400.77    103.33 o
   7  16   8       75.81      105.13     69.11 o
   8  16   8     2453.06     2390.76    105.31 o
   9  16   8     1730.08     1595.16    103.42 o
  10  16   8      211.29       97.73     81.85 o
  11  16   8     2054.88     1821.24    110.54 o
  12  16   8       44.02       91.55     89.35 o
   1  17   8    10367.20    10718.93    179.15 o
   2  17   8     2470.85     2299.66    100.07 o
   3  17   8      734.08      656.04     77.73 o
   4  17   8     6768.36     6451.00    143.93 o
   5  17   8     1230.07     1195.21     84.71 o
   6  17   8     4095.73     4125.11    116.78 o
   7  17   8     5323.69     5180.39    145.79 o
   8  17   8       35.73      -24.13     93.77 o
   9  17   8     3785.84     3807.48    148.08 o
  10  17   8     1319.84     1305.52    114.58 o
  11  17   8      110.55      179.79     98.96 o
   0  18   8     2922.85     2824.38    162.25 o
   1  18   8     2083.19     2126.04    114.28 o
   2  18   8     2548.76     2721.67    116.93 o
   3  18   8     5708.00     5807.81    149.96 o
   4  18   8      378.20      340.35     87.89 o
   5  18   8     4262.38     4411.05    129.19 o
   6  18   8      802.63      884.92    107.28 o
   7  18   8      363.98      229.78     91.52 o
   8  18   8     2796.30     2798.46    139.35 o
   9  18   8     2355.53     2464.81    136.59 o
  10  18   8     2566.56     2662.19    146.53 o
   1  19   8     4762.94     5136.03    155.31 o
   2  19   8     2600.33     2657.37    126.82 o
   3  19   8      454.26      386.78    102.13 o
   4  19   8     4283.79     4366.14    154.57 o
   5  19   8      857.65      934.71    100.71 o
   6  19   8      943.66     1016.05    122.10 o
   7  19   8     3430.50     3523.56    167.35 o
   8  19   8       22.66       75.60    126.21 o
   0  20   8     1155.67     1064.95    175.82 o
   1  20   8      165.20       95.20    104.52 o
   2  20   8      230.83      310.64    106.87 o
   3  20   8      849.72     1051.90    118.52 o
   4  20   8       50.56       63.09    102.31 o
   5  20   8      975.40     1217.83    137.86 o
   6  20   8      104.34      103.91    121.44 o
   1  21   8      155.46      137.36    131.65 o
   2  21   8      105.28       18.45    131.97 o
   1   1   9      852.56      831.11     24.37 o
   2   1   9    21364.99    21361.10    146.55 o
   3   1   9     4612.26     4623.24     49.05 o
   4   1   9    34716.75    35194.53    239.50 o
   5   1   9       94.27       17.03     13.59 o
   6   1   9     6612.19     6487.33     59.73 o
   7   1   9       44.32       49.51     17.00 o
   8   1   9       11.20      -21.38     21.38 o
   9   1   9       15.86       31.11     22.06 o
  10   1   9     7258.04     7035.83     87.02 o
  11   1   9      682.87      691.80     39.33 o
  12   1   9     4393.98     4397.94    103.67 o
  13   1   9      110.46      116.35     44.43 o
  14   1   9     2072.91     1955.94     73.13 o
  15   1   9      342.84      331.58     47.94 o
  16   1   9       26.18       -6.90     48.05 o
  17   1   9       55.31        4.17     54.72 o
  18   1   9      418.75      360.00     60.69 o
   0   2   9   172307.81   168919.92   1517.74 o
   1   2   9       60.61       95.09     18.66 o
   2   2   9    76935.80    78549.55    522.58 o
   3   2   9     7691.62     7669.92     70.28 o
   4   2   9     4420.71     4584.95     51.04 o
   5   2   9    10482.64    10934.89     84.28 o
   6   2   9    63037.96    63361.95    373.36 o
   7   2   9     2057.01     2108.83     41.21 o
   8   2   9    44510.04    43238.17    309.40 o
   9   2   9     5156.79     5144.81     63.34 o
  10   2   9     8241.98     8156.99     83.01 o
  11   2   9     1498.19     1553.67     48.61 o
  12   2   9      660.47      576.52     45.18 o
  13   2   9       39.11       20.63     46.66 o
  14   2   9     4596.81     4580.76    116.81 o
  15   2   9      248.32      139.88     66.64 o
  16   2   9     3837.85     3842.88    134.76 o
  17   2   9      256.95      252.86     81.23 o
  18   2   9     1155.36     1211.02    118.66 o
   1   3   9    10947.72    11254.47     98.26 o
   2   3   9    40819.69    40202.16    272.31 o
   3   3   9      973.46     1000.65     27.80 o
   4   3   9   101218.66    99238.55    656.49 o
   5   3   9     3654.20     3707.47     48.14 o
   6   3   9    41571.91    41014.25    266.58 o
   7   3   9     1471.75     1513.66     28.61 o
   8   3   9      617.46      589.00     23.89 o
   9   3   9     1112.46     1136.41     31.56 o
  10   3   9    18754.80    18574.54    170.37 o
  11   3   9       61.89       40.99     39.38 o
  12   3   9    22868.60    22603.66    257.48 o
  13   3   9      469.86      431.73     56.20 o
  14   3   9     7107.18     7178.31    184.83 o
  15   3   9      307.95      367.31     76.76 o
  16   3   9        3.01      -28.28     76.82 o
  17   3   9       19.15        3.38     81.00 o
  18   3   9     1636.52     1817.30    123.65 o
   0   4   9    31144.01    30308.19    300.35 o
   1   4   9     7637.71     7775.90     73.88 o
   2   4   9    38733.91    38785.21    265.80 o
   3   4   9     2858.30     3090.69     52.48 o
   4   4   9     2564.62     2366.60     45.22 o
   5   4   9     3864.08     4022.80     55.62 o
   6   4   9    21520.30    21253.52    154.91 o
   7   4   9     1953.36     1873.46     36.72 o
   8   4   9    30414.05    30177.06    229.15 o
   9   4   9      979.58     1049.07     30.56 o
  10   4   9    13921.02    13936.09    162.97 o
  11   4   9     1764.78     1813.41     47.62 o
  12   4   9      999.24      883.81     61.38 o
  13   4   9       61.42       24.68     56.47 o
  14   4   9     5588.70     5414.20    138.92 o
  15   4   9        1.30      -63.13     63.13 o
  16   4   9     6464.45     6877.30    183.76 o
  17   4   9       13.51       98.45     85.69 o
  18   4   9      997.50      932.19    113.42 o
   1   5   9    11210.16    11396.18     95.01 o
   2   5   9    18558.08    18180.32    135.86 o
   3   5   9     1991.10     1848.16     38.68 o
   4   5   9    36107.96    35242.45    239.27 o
   5   5   9     1115.96     1210.87     32.53 o
   6   5   9     6089.25     5951.77     65.82 o
   7   5   9      386.70      425.59     26.28 o
   8   5   9     7699.49     7598.44     78.48 o
   9   5   9     1748.29     1723.82     59.91 o
  10   5   9     2919.82     2807.84     62.40 o
  11   5   9      212.18      233.82     29.80 o
  12   5   9     3008.43     2889.77     76.88 o
  13   5   9        5.66      -61.61     61.61 o
  14   5   9      524.64      424.96     79.04 o
  15   5   9       23.71      -17.86     76.76 o
  16   5   9        1.51      -43.06     82.06 o
  17   5   9       15.33       -4.32     98.59 o
  18   5   9      117.17       26.20    101.24 o
   0   6   9     1537.73     1664.83     76.24 o
   1   6   9      401.37      324.81     23.07 o
   2   6   9       12.68      -20.10     20.10 o
   3   6   9      139.80      108.34     22.76 o
   4   6   9       41.89       23.78     20.97 o
   5   6   9     1050.29     1075.69     33.78 o
   6   6   9       44.46       49.05     21.05 o
   7   6   9      614.75      682.27     30.43 o
   8   6   9     1147.72     1205.32     42.35 o
   9   6   9     1524.80     1380.97     41.68 o
  10   6   9     1308.58     1291.44     42.96 o
  11   6   9        7.20       12.57     25.23 o
  12   6   9      547.47      470.25     42.45 o
  13   6   9      468.70      314.86     43.70 o
  14   6   9      368.76      314.87     82.34 o
  15   6   9        3.26      162.57     82.57 o
  16   6   9      132.61      212.32     87.61 o
  17   6   9       68.59      144.80    102.03 o
   1   7   9     8352.91     8367.69     79.98 o
   2   7   9     7016.89     6987.24     73.96 o
   3   7   9       45.53       -1.18     23.61 o
   4   7   9    19101.11    18676.48    141.25 o
   5   7   9      462.79      454.05     29.04 o
   6   7   9    12080.57    11866.61    102.58 o
   7   7   9     2124.29     2012.75     46.51 o
   8   7   9        4.65      -21.34     28.92 o
   9   7   9      402.78      518.49     41.03 o
  10   7   9     3836.72     3910.64     90.85 o
  11   7   9     1569.98     1398.67     48.76 o
  12   7   9     7838.95     7628.79    114.32 o
  13   7   9      597.90      468.24     43.53 o
  14   7   9      961.99      980.24     63.02 o
  15   7   9        5.51      -20.65     51.32 o
  16   7   9      186.87      189.16     92.10 o
  17   7   9        0.39      -82.39    174.58 o
   0   8   9    47397.36    46603.84    458.03 o
   1   8   9     1728.76     1675.70     40.77 o
   2   8   9    26967.04    26759.23    205.88 o
   3   8   9      130.84      174.79     27.52 o
   4   8   9       53.55       29.06     26.84 o
   5   8   9      573.04      502.49     26.57 o
   6   8   9    29203.87    29082.80    212.34 o
   7   8   9     1329.77     1321.40     42.89 o
   8   8   9    30863.04    31027.80    282.84 o
   9   8   9      636.19      579.51     42.37 o
  10   8   9    11436.50    11594.58    137.89 o
  11   8   9     1282.16     1465.20     50.58 o
  12   8   9       38.97       49.99     43.51 o
  13   8   9     1595.26     1490.61     63.04 o
  14   8   9     7229.56     7099.54    144.87 o
  15   8   9       69.82      -24.11     60.63 o
  16   8   9     4216.30     4588.72    124.98 o
  17   8   9      261.84      339.75     85.01 o
   1   9   9     2711.29     2812.14     51.09 o
   2   9   9    46539.32    46576.38    319.29 o
   3   9   9        5.61       32.31     28.30 o
   4   9   9    88973.62    88224.36    585.54 o
   5   9   9      173.47      187.17     32.96 o
   6   9   9    20047.49    19530.41    183.15 o
   7   9   9     2877.34     2856.19     64.22 o
   8   9   9      470.29      481.15     43.35 o
   9   9   9      316.75      312.28     44.29 o
  10   9   9    12728.84    12957.67    174.31 o
  11   9   9       32.79       57.65     41.66 o
  12   9   9    13602.66    13879.10    173.10 o
  13   9   9      421.73      424.79     57.87 o
  14   9   9     1908.37     2093.29     83.89 o
  15   9   9      468.32      389.89     72.85 o
  16   9   9       56.85      -64.82     64.82 o
   0  10   9    46759.49    47830.73    478.49 o
   1  10   9      102.68       51.17     28.76 o
   2  10   9    23331.67    22901.30    189.09 o
   3  10   9     1632.08     1584.84     51.29 o
   4  10   9        0.50       21.08     35.66 o
   5  10   9      187.97      109.99     38.04 o
   6  10   9    18241.00    18070.23    178.11 o
   7  10   9      716.55      808.72     49.15 o
   8  10   9    21214.18    21184.01    200.89 o
   9  10   9      416.64      506.63     53.13 o
  10  10   9     7498.13     7324.61    114.58 o
  11  10   9      356.29      324.45     50.52 o
  12  10   9       66.80       -1.89     49.84 o
  13  10   9      288.21      180.72     60.77 o
  14  10   9     2811.94     2695.35     94.28 o
  15  10   9       78.13       23.68     61.66 o
  16  10   9     1534.21     1395.79     96.87 o
   1  11   9      288.79      271.34     41.90 o
   2  11   9      165.50       46.24     37.24 o
   3  11   9        2.57      -37.97     37.97 o
   4  11   9     6611.21     6560.15    104.74 o
   5  11   9       78.81       60.12     45.57 o
   6  11   9     7990.75     7944.23    119.96 o
   7  11   9      495.86      552.28     51.07 o
   8  11   9     4031.68     3978.10     89.02 o
   9  11   9       90.13       67.25     49.53 o
  10  11   9      893.88      722.22     56.24 o
  11  11   9        5.08      -52.49     52.49 o
  12  11   9     3095.54     3031.50     87.12 o
  13  11   9        5.75       39.33     63.58 o
  14  11   9      838.00      663.54     81.23 o
  15  11   9      220.10      218.29     73.52 o
   0  12   9     4300.26     3930.53    130.47 o
   1  12   9      141.37       68.51     43.14 o
   2  12   9       36.78      -42.22     42.22 o
   3  12   9       24.28       23.26     44.81 o
   4  12   9      196.47      169.56     47.03 o
   5  12   9      101.51       64.32     47.92 o
   6  12   9      370.71      327.69     52.56 o
   7  12   9       80.92       64.42     49.89 o
   8  12   9      370.82      287.98     55.00 o
   9  12   9       71.70       78.64     53.37 o
  10  12   9        6.60       -8.87     53.94 o
  11  12   9      105.65      159.02     58.83 o
  12  12   9       15.29       40.11     61.43 o
  13  12   9       36.97      115.00     77.88 o
  14  12   9      306.28      403.61     83.41 o
  15  12   9        2.58      -73.87     73.87 o
   1  13   9       46.35       26.92     41.21 o
   2  13   9     8593.77     8163.62    126.23 o
   3  13   9      460.40      396.03     50.78 o
   4  13   9     8615.42     8286.42    137.84 o
   5  13   9      189.95      221.47     55.25 o
   6  13   9     3656.25     3717.83     93.46 o
   7  13   9      143.55      104.40     56.47 o
   8  13   9      469.55      416.07     60.16 o
   9  13   9       12.71       -1.87     58.82 o
  10  13   9     3439.24     3585.07    103.32 o
  11  13   9      275.95      156.40     71.40 o
  12  13   9     4774.21     5402.30    136.14 o
  13  13   9      285.96      240.98     89.37 o
  14  13   9     1286.93     1282.74    105.66 o
   0  14   9    35180.53    35546.78    446.80 o
   1  14   9       24.47        0.27     54.94 o
   2  14   9    14591.49    14718.69    177.15 o
   3  14   9     3015.71     2795.83     84.94 o
   4  14   9        2.95       58.58     56.35 o
   5  14   9      814.81      716.25     68.23 o
   6  14   9     7195.58     7435.87    136.80 o
   7  14   9      669.52      747.48     69.30 o
   8  14   9    17590.13    18076.95    223.39 o
   9  14   9      274.84      157.41     67.18 o
  10  14   9     6067.67     6316.19    158.55 o
  11  14   9      381.67      371.06     79.23 o
  12  14   9       23.40       76.73     74.81 o
  13  14   9       16.49      127.40     92.85 o
   1  15   9      138.55       65.53     60.47 o
   2  15   9    13249.83    12923.32    181.25 o
   3  15   9        2.40      -64.27     64.27 o
   4  15   9    23158.85    22772.24    264.00 o
   5  15   9      187.28      207.07     63.69 o
   6  15   9    11125.47    11372.71    186.22 o
   7  15   9      527.13      566.10     73.37 o
   8  15   9      228.38      195.13     79.57 o
   9  15   9      455.17      588.45     85.91 o
  10  15   9     4393.36     4532.68    191.04 o
  11  15   9        0.56       -2.00     84.62 o
  12  15   9     7514.19     7226.15    181.49 o
   0  16   9    18181.19    18233.24    320.94 o
   1  16   9       11.71      -66.03     66.03 o
   2  16   9     9324.67     9323.07    174.18 o
   3  16   9       25.80      -12.02     70.19 o
   4  16   9       26.05        1.54     68.37 o
   5  16   9       67.38      -63.52     73.35 o
   6  16   9     6692.85     6841.00    158.35 o
   7  16   9      712.41      503.95     85.73 o
   8  16   9     6163.66     6093.13    157.89 o
   9  16   9        8.15      -81.41     81.41 o
  10  16   9     1890.02     1604.23    112.22 o
  11  16   9      100.87        4.02     90.45 o
   1  17   9       92.20       54.70     75.89 o
   2  17   9     2052.78     1938.43    125.03 o
   3  17   9       14.83      -64.95     79.17 o
   4  17   9     2980.77     3214.91    119.71 o
   5  17   9       25.85      -80.16     80.16 o
   6  17   9      512.83      448.16     88.59 o
   7  17   9      148.54       77.14     99.82 o
   8  17   9      303.45      327.56    105.76 o
   9  17   9      124.39      -17.99     96.72 o
  10  17   9      139.56      174.75     99.71 o
   0  18   9     2284.32     1903.40    168.74 o
   1  18   9      141.55       16.13     89.03 o
   2  18   9     1015.13      833.18    100.56 o
   3  18   9        6.27       24.56     89.28 o
   4  18   9      587.18      536.16    102.41 o
   5  18   9        1.14       94.92     96.00 o
   6  18   9      646.64      734.04    107.68 o
   7  18   9       64.71       76.89    104.11 o
   8  18   9      387.89      389.89    109.56 o
   9  18   9        4.37       70.31    105.02 o
   1  19   9      105.96      -14.74    100.41 o
   2  19   9     6473.50     6557.65    173.11 o
   3  19   9        6.13      -53.28    100.05 o
   4  19   9     8418.25     8504.26    330.04 o
   5  19   9       12.63       35.35    108.24 o
   6  19   9     1304.75     1324.63    128.61 o
   7  19   9      194.00      351.88    130.70 o
   0  20   9     9857.04    10460.24    379.20 o
   1  20   9       94.78       96.63    122.54 o
   2  20   9     4383.72     4619.31    198.20 o
   3  20   9       54.20      312.46    122.42 o
   4  20   9        4.48      218.00    111.12 o
   5  20   9      323.52      416.28    135.66 o
   0   0  10    69667.01    67072.82    981.42 o
   1   0  10     2580.74     2326.82    101.20 o
   2   0  10    32803.20    31310.21    344.19 o
   3   0  10     2302.07     2406.32     61.97 o
   4   0  10       45.10       -4.56     17.77 o
   5   0  10    12672.93    12533.05    159.54 o
   6   0  10    26934.42    27449.41    277.02 o
   7   0  10    21936.86    21701.63    246.50 o
   8   0  10    39958.56    39882.38    457.10 o
   9   0  10     1359.59     1450.63     67.26 o
  10   0  10    12827.86    11989.51    216.87 o
  11   0  10     5465.95     5640.94    141.66 o
  12   0  10     1058.07     1178.21     71.55 o
  13   0  10     6919.43     6921.72    181.70 o
  14   0  10     5333.52     5514.47    215.70 o
  15   0  10     2307.00     2338.47    112.66 o
  16   0  10     5702.68     5800.75    180.75 o
  17   0  10      144.26      218.04    117.86 o
  18   0  10     1038.45     1045.21    133.42 o
   1   1  10    44274.57    44715.50    316.69 o
   2   1  10    33965.16    33965.86    247.19 o
   3   1  10     4040.69     4187.51     54.69 o
   4   1  10    63292.09    62239.34    594.25 o
   5   1  10     5419.38     5548.64     61.14 o
   6   1  10    18935.30    18954.67    138.92 o
   7   1  10     7945.02     7715.19     72.13 o
   8   1  10       37.50        5.40     24.38 o
   9   1  10     8975.54     9019.08    104.00 o
  10   1  10    15556.70    15803.52    177.05 o
  11   1  10      785.91      783.98     44.13 o
  12   1  10    15492.98    15687.47    175.34 o
  13   1  10       70.05       91.84     46.27 o
  14   1  10     1528.77     1481.85     77.02 o
  15   1  10     1075.09     1087.48     74.50 o
  16   1  10      189.79      222.71     53.39 o
  17   1  10      373.76      469.42     89.97 o
  18   1  10     1699.01     1768.69     78.96 o
   0   2  10    14542.21    14094.41    150.27 o
   1   2  10     4317.57     4432.98     55.60 o
   2   2  10     8860.42     8622.04     79.10 o
   3   2  10    19168.01    19205.24    140.24 o
   4   2  10      424.80      403.65     24.48 o
   5   2  10     9715.33     9885.38     85.04 o
   6   2  10    11751.86    11764.58     89.51 o
   7   2  10      138.62      120.93     18.69 o
   8   2  10    10621.45    10545.96     97.70 o
   9   2  10       14.06       28.11     26.18 o
  10   2  10     3205.74     3048.18     69.18 o
  11   2  10      270.17      221.80     37.55 o
  12   2  10       96.72      103.99     42.97 o
  13   2  10      609.39      542.52     52.86 o
  14   2  10     1129.90     1164.04     59.82 o
  15   2  10       42.83       69.60     53.22 o
  16   2  10     1592.55     1518.64     94.38 o
  17   2  10        9.62      -12.13     85.91 o
  18   2  10      479.78      485.11     96.80 o
   1   3  10       50.08       22.69     21.14 o
   2   3  10      527.37      579.49     27.31 o
   3   3  10       20.61      -11.21     21.30 o
   4   3  10      782.43      790.65     27.32 o
   5   3  10      146.66       48.46     15.90 o
   6   3  10       11.10      -18.26     18.26 o
   7   3  10       95.34       77.95     20.33 o
   8   3  10      440.39      412.81     24.57 o
   9   3  10      896.24      865.19     44.51 o
  10   3  10      232.56      259.25     33.93 o
  11   3  10     1751.10     1702.89     47.45 o
  12   3  10      510.30      521.44     39.47 o
  13   3  10      139.23      125.87     43.05 o
  14   3  10       36.58       24.58     45.43 o
  15   3  10       40.48      -38.30     73.28 o
  16   3  10        2.90      -11.18     84.73 o
  17   3  10        1.86      -13.28     91.35 o
  18   3  10        3.40      128.43     95.56 o
   0   4  10    48503.59    49363.22    497.62 o
   1   4  10      203.98      159.31     23.27 o
   2   4  10     8349.17     8040.28     80.20 o
   3   4  10     3473.53     3558.27     53.56 o
   4   4  10      489.55      523.24     25.49 o
   5   4  10     4194.45     4136.19     61.04 o
   6   4  10     4462.01     4433.42     56.22 o
   7   4  10     1557.71     1444.62     35.67 o
   8   4  10    10051.82    10327.90    100.20 o
   9   4  10     2011.52     1930.49     43.81 o
  10   4  10     1112.89     1130.43     42.12 o
  11   4  10     2174.46     2153.18     60.08 o
  12   4  10       14.22       63.82     39.19 o
  13   4  10     1078.87      976.07     57.52 o
  14   4  10     1515.30     1565.76     86.39 o
  15   4  10      294.13      235.31     71.17 o
  16   4  10      897.26      828.92    106.12 o
  17   4  10       65.15      -15.78     94.58 o
   1   5  10    27937.44    28479.88    216.32 o
   2   5  10    34495.57    34326.57    241.41 o
   3   5  10     8587.92     8588.34     89.64 o
   4   5  10    56915.01    56878.28    373.03 o
   5   5  10     5407.38     5239.74     68.51 o
   6   5  10    18129.77    17856.62    140.11 o
   7   5  10    10485.06    10463.08    123.79 o
   8   5  10     1147.97     1178.66     38.58 o
   9   5  10     3212.38     3165.85     64.39 o
  10   5  10    16580.33    16684.33    160.89 o
  11   5  10     1739.44     1513.27     56.56 o
  12   5  10    10284.09    10217.25    132.02 o
  13   5  10      391.25      372.20     43.26 o
  14   5  10     2993.83     3060.36    126.75 o
  15   5  10      973.04     1066.23     94.44 o
  16   5  10       43.30       34.38    100.29 o
  17   5  10      316.87      287.42    106.00 o
   0   6  10    97044.13    97200.45    949.11 o
   1   6  10     3207.38     3213.55     53.40 o
   2   6  10    36398.69    36016.77    248.42 o
   3   6  10    35290.45    34587.63    245.66 o
   4   6  10      215.97      243.34     25.69 o
   5   6  10    27552.07    27726.53    208.44 o
   6   6  10    27109.97    26707.17    201.09 o
   7   6  10      129.72      126.51     29.58 o
   8   6  10    37253.27    37105.02    287.45 o
   9   6  10     2267.90     2200.18     53.83 o
  10   6  10     7523.29     7307.65    102.97 o
  11   6  10     3969.97     3765.48     70.62 o
  12   6  10       30.35      -39.71     39.71 o
  13   6  10     2973.06     2762.78     77.16 o
  14   6  10     4794.88     4764.77    207.96 o
  15   6  10       29.30      -52.94     82.98 o
  16   6  10     4405.19     4630.89    173.94 o
  17   6  10       10.49       41.86    104.58 o
   1   7  10     3103.66     3062.61     61.24 o
   2   7  10    18294.84    17912.65    144.15 o
   3   7  10     3145.37     3339.93     69.99 o
   4   7  10    37219.27    36851.92    262.78 o
   5   7  10      305.80      361.56     29.06 o
   6   7  10    20602.07    19828.05    179.28 o
   7   7  10     1235.97     1250.76     44.16 o
   8   7  10      365.53      417.70     36.21 o
   9   7  10     6613.06     6407.13     94.77 o
  10   7  10     9537.89     9482.42    119.47 o
  11   7  10     6994.73     6840.82     98.18 o
  12   7  10     5796.38     5679.61    104.02 o
  13   7  10      248.10      241.09     54.71 o
  14   7  10     2765.46     2706.68     88.97 o
  15   7  10     1949.27     1763.01     73.50 o
  16   7  10       20.86       57.82     94.11 o
  17   7  10      337.20      128.55    131.35 o
   0   8  10     9451.08     9652.27    164.33 o
   1   8  10       44.83       -4.71     27.81 o
   2   8  10     5206.08     5237.72     74.00 o
   3   8  10      323.60      307.54     31.71 o
   4   8  10       18.32      -14.26     29.77 o
   5   8  10      332.42      343.65     37.36 o
   6   8  10     3489.87     3495.36     71.60 o
   7   8  10     2839.94     2738.08     61.23 o
   8   8  10     5762.30     5552.75     88.85 o
   9   8  10      803.87      798.73     46.27 o
  10   8  10     2521.62     2131.12     61.71 o
  11   8  10     1085.61     1016.16     49.42 o
  12   8  10       16.16       29.63     47.14 o
  13   8  10      747.91      636.14     53.10 o
  14   8  10      726.84      719.26     82.49 o
  15   8  10       65.73       40.17     61.44 o
  16   8  10     1094.66     1021.41     87.29 o
   1   9  10      105.95       95.17     30.79 o
   2   9  10      465.87      416.28     36.07 o
   3   9  10     3850.87     3896.96     69.90 o
   4   9  10     2110.99     2012.64     75.14 o
   5   9  10      564.54      444.32     40.41 o
   6   9  10       57.73       48.37     38.59 o
   7   9  10      342.55      312.48     42.04 o
   8   9  10       53.80       30.81     39.69 o
   9   9  10       19.26       -1.90     43.01 o
  10   9  10       96.18       44.25     43.81 o
  11   9  10      787.44      769.62     54.58 o
  12   9  10      286.51      292.63     57.78 o
  13   9  10        4.29      -61.35     61.35 o
  14   9  10       14.24       -3.72     59.40 o
  15   9  10       32.98        6.15     95.50 o
  16   9  10        1.02      -58.90     79.08 o
   0  10  10    15145.43    14385.26    189.02 o
   1  10  10      723.65      654.31     41.47 o
   2  10  10    13193.56    13001.25    140.73 o
   3  10  10     4747.17     4661.47     86.99 o
   4  10  10        3.65      -27.13     39.33 o
   5  10  10     4905.02     4918.36    110.08 o
   6  10  10     6168.35     5985.57    103.18 o
   7  10  10      349.96      192.07     45.83 o
   8  10  10     8522.18     8512.78    127.43 o
   9  10  10      616.70      586.34     55.44 o
  10  10  10     1987.35     1935.80     67.55 o
  11  10  10     1519.53     1575.66     67.93 o
  12  10  10       74.49       49.81     56.74 o
  13  10  10     1189.46     1189.34     73.73 o
  14  10  10     1132.68     1303.97     99.44 o
  15  10  10        6.51      -26.23     72.68 o
   1  11  10     7162.39     7393.74    106.08 o
   2  11  10    22238.97    22061.13    214.94 o
   3  11  10     1095.45     1052.43     52.75 o
   4  11  10    26673.94    26664.06    246.00 o
   5  11  10       72.57       80.61     47.44 o
   6  11  10     8623.95     8740.45    127.29 o
   7  11  10     4164.35     4151.96     89.32 o
   8  11  10      683.37      677.13     59.75 o
   9  11  10     5009.01     5009.90    114.67 o
  10  11  10     6124.68     6487.31    118.04 o
  11  11  10      417.43      444.52     59.27 o
  12  11  10     7361.40     7821.95    148.03 o
  13  11  10      325.03      260.24     70.05 o
  14  11  10     1016.54      965.18     86.07 o
  15  11  10      491.46      460.61     75.25 o
   0  12  10    40317.45    40490.77    512.52 o
   1  12  10     1253.57     1366.14     61.24 o
   2  12  10    20010.81    19799.54    201.75 o
   3  12  10     6923.31     7119.53    119.03 o
   4  12  10      980.93     1063.40     62.27 o
   5  12  10     2887.10     3020.92     83.77 o
   6  12  10    13419.09    13601.47    165.87 o
   7  12  10     1227.58     1207.73     63.72 o
   8  12  10    16139.43    16100.76    199.45 o
   9  12  10      904.63      774.29     63.51 o
  10  12  10     4033.73     3887.58    139.89 o
  11  12  10     2493.72     2523.78     86.66 o
  12  12  10      474.79      513.00     77.64 o
  13  12  10     1056.23     1144.64     95.58 o
  14  12  10     2212.28     2397.54    112.23 o
   1  13  10     4403.30     4593.08     96.59 o
   2  13  10    10946.24    10960.30    151.40 o
   3  13  10       89.38      -55.51     56.03 o
   4  13  10    10789.58    10926.60    160.87 o
   5  13  10     2898.81     2790.47     85.04 o
   6  13  10     4928.12     4644.73    108.45 o
   7  13  10     3769.47     3811.89    103.36 o
   8  13  10       38.47       13.85     62.00 o
   9  13  10      407.21      438.88     65.76 o
  10  13  10     3587.66     3502.05    110.82 o
  11  13  10       63.07       82.22     71.59 o
  12  13  10     3514.56     3646.52    127.25 o
  13  13  10       44.07       87.78     88.10 o
  14  13  10      800.93      648.03    105.67 o
   0  14  10     5580.69     5907.12    183.66 o
   1  14  10      933.47      975.53     72.27 o
   2  14  10     1488.68     1529.33     72.74 o
   3  14  10      215.78      154.29     62.46 o
   4  14  10       27.35       34.08     63.13 o
   5  14  10      743.13      644.19     69.80 o
   6  14  10     1204.83     1267.11     77.67 o
   7  14  10        9.92      -64.82     64.82 o
   8  14  10     1790.30     1799.96     85.10 o
   9  14  10      102.95      123.01     71.25 o
  10  14  10      244.46      336.27     74.56 o
  11  14  10      184.18      156.69     77.37 o
  12  14  10        7.64      -63.05     82.57 o
  13  14  10      224.14      165.38     96.16 o
   1  15  10     5799.88     5306.54    128.96 o
   2  15  10      468.66      524.11     77.25 o
   3  15  10      183.46      207.27     76.61 o
   4  15  10      252.33      131.44     73.10 o
   5  15  10     1270.36     1440.40     83.03 o
   6  15  10       36.03      -15.66     69.90 o
   7  15  10      977.98      977.92     86.87 o
   8  15  10       46.14      -55.79     75.81 o
   9  15  10       69.01      -26.60     80.12 o
  10  15  10      138.14      -13.46     87.38 o
  11  15  10      887.23      812.78    113.63 o
  12  15  10       74.22      -20.00    100.94 o
   0  16  10     6624.49     6495.30    208.80 o
   1  16  10      198.52       77.84     80.28 o
   2  16  10     2236.10     2241.37    109.13 o
   3  16  10     1691.55     1836.50    119.39 o
   4  16  10      113.20      115.50     79.68 o
   5  16  10     1313.70     1187.13    100.61 o
   6  16  10     3627.62     3714.51    132.60 o
   7  16  10      605.24      458.61     92.16 o
   8  16  10     3391.38     3376.65    145.86 o
   9  16  10        7.47      -46.49     97.70 o
  10  16  10      944.79      842.46    104.40 o
  11  16  10      284.10      503.32     99.99 o
   1  17  10     1217.60     1337.76    103.12 o
   2  17  10     5914.77     5947.87    185.63 o
   3  17  10     1298.63     1147.26    104.35 o
   4  17  10     9764.26     9468.51    209.09 o
   5  17  10      227.86      152.19    100.05 o
   6  17  10     3709.91     3487.06    151.17 o
   7  17  10     2119.38     1962.36    155.76 o
   8  17  10       22.29     -102.15    102.15 o
   9  17  10      921.78      814.67    116.48 o
  10  17  10     2417.18     2406.19    140.57 o
   0  18  10    10690.74    11056.52    329.66 o
   1  18  10       39.17       97.95     98.51 o
   2  18  10     4967.80     4875.34    150.51 o
   3  18  10     2131.90     2161.69    120.61 o
   4  18  10       64.77       48.21    103.07 o
   5  18  10     3738.61     3700.56    154.83 o
   6  18  10     4919.08     5048.68    175.14 o
   7  18  10      250.69      236.30    118.98 o
   8  18  10     6186.87     6168.53    185.91 o
   1  19  10      510.46      392.17    109.29 o
   2  19  10     3980.16     4209.24    159.34 o
   3  19  10      372.95      454.10    114.49 o
   4  19  10     6312.80     6672.63    244.23 o
   5  19  10       82.96      212.75    113.22 o
   6  19  10     1802.38     1648.68    167.48 o
   0  20  10      524.19      594.16    240.45 o
   1  20  10      523.98      743.85    150.84 o
   2  20  10      406.73      465.72    138.70 o
   3  20  10      843.08     1098.00    148.54 o
   1   1  11    40903.02    40350.91    329.85 o
   2   1  11     3545.17     3758.10     65.46 o
   3   1  11      323.43      392.55     29.97 o
   4   1  11     3176.69     3200.20     58.45 o
   5   1  11     4046.02     3976.95     57.07 o
   6   1  11     4868.09     4717.93     55.59 o
   7   1  11    13668.34    13572.45    112.71 o
   8   1  11       40.49       51.29     31.04 o
   9   1  11     5591.05     5474.01     87.85 o
  10   1  11      624.55      634.05     43.55 o
  11   1  11       36.22      -15.06     38.16 o
  12   1  11      867.21      885.57     51.56 o
  13   1  11      572.80      606.07     60.29 o
  14   1  11       33.71      119.11     66.30 o
  15   1  11      364.48      409.27     64.69 o
  16   1  11       95.58      149.25     54.47 o
  17   1  11      612.54      689.63     67.83 o
   0   2  11     4161.03     4179.75     83.02 o
   1   2  11    16738.81    16946.21    139.77 o
   2   2  11     4610.20     4550.89     59.44 o
   3   2  11    46983.28    47013.23    318.79 o
   4   2  11     1491.08     1433.34     44.28 o
   5   2  11    27266.47    26761.94    198.53 o
   6   2  11     1415.95     1456.86     31.89 o
   7   2  11    12974.37    12620.66    117.32 o
   8   2  11     9575.38     9413.88    111.71 o
   9   2  11     2862.65     2895.13     87.36 o
  10   2  11     4114.11     4091.39     84.96 o
  11   2  11    16098.28    16290.96    182.03 o
  12   2  11       28.41        9.58     48.96 o
  13   2  11     7011.93     7052.68    169.74 o
  14   2  11      929.84     1029.18     70.53 o
  15   2  11     1233.91     1217.81     75.81 o
  16   2  11      528.37      555.45     67.51 o
  17   2  11      401.06      331.62     56.44 o
   1   3  11    64649.09    63131.85    455.06 o
   2   3  11    18553.16    18494.80    160.08 o
   3   3  11     6152.86     5647.06     72.15 o
   4   3  11    11679.33    11445.68    102.41 o
   5   3  11     9030.33     9105.29     82.63 o
   6   3  11     5800.31     5578.67     77.46 o
   7   3  11    32785.75    32669.69    245.34 o
   8   3  11      344.81      428.31     35.47 o
   9   3  11    27162.03    26835.53    257.39 o
  10   3  11     3004.39     3082.00     66.01 o
  11   3  11     2718.80     2374.19     67.61 o
  12   3  11     2147.32     2109.85     73.68 o
  13   3  11     1794.12     1767.89     77.72 o
  14   3  11      174.96      171.82     62.35 o
  15   3  11     4868.26     4909.29    132.17 o
  16   3  11      336.93      200.65     92.32 o
  17   3  11     2824.55     2962.29    143.42 o
   0   4  11    17041.96    16694.71    210.78 o
   1   4  11     4529.29     4623.99     65.21 o
   2   4  11     9177.55     9169.23     92.27 o
   3   4  11    40009.07    39339.41    280.96 o
   4   4  11     1148.94     1173.51     34.65 o
   5   4  11    35005.82    34632.51    257.45 o
   6   4  11     7022.76     7141.45     76.33 o
   7   4  11     1834.59     1760.93     42.00 o
   8   4  11     9635.24     9539.50    113.51 o
   9   4  11     3004.26     3153.46     63.63 o
  10   4  11       25.18       61.05     43.13 o
  11   4  11    11535.91    11168.68    143.49 o
  12   4  11     1775.05     1751.13     71.48 o
  13   4  11     7043.57     6863.80    129.22 o
  14   4  11      769.43      683.58     69.15 o
  15   4  11      246.31      180.40     91.76 o
  16   4  11      177.82      134.68     96.96 o
  17   4  11      207.06      462.57    107.09 o
   1   5  11     8651.70     8436.38     95.50 o
   2   5  11      359.07      403.89     28.43 o
   3   5  11     3849.08     3776.70     57.58 o
   4   5  11       77.58      106.72     26.85 o
   5   5  11     3906.30     3800.10     57.11 o
   6   5  11       39.78       55.62     28.63 o
   7   5  11     4816.62     4864.49    103.55 o
   8   5  11      233.58      247.12     35.40 o
   9   5  11     5050.94     4748.36     76.97 o
  10   5  11      759.10      826.17     43.11 o
  11   5  11      791.72      852.83     46.19 o
  12   5  11     2478.51     2471.01     70.02 o
  13   5  11      746.80      726.51     52.12 o
  14   5  11      317.20      202.06     51.70 o
  15   5  11     1815.57     1911.60    109.87 o
  16   5  11       98.37       15.76     98.55 o
  17   5  11      634.92      650.32    115.96 o
   0   6  11     2289.16     2293.06     67.47 o
   1   6  11        3.38      -25.91     25.91 o
   2   6  11       62.32       48.59     25.26 o
   3   6  11      109.97      122.38     25.58 o
   4   6  11     1763.25     1715.83     48.18 o
   5   6  11     2019.04     1907.34     47.28 o
   6   6  11     3683.03     3506.12     71.90 o
   7   6  11     1043.73      969.93     43.51 o
   8   6  11      336.40      283.43     38.48 o
   9   6  11       56.17       -8.50     36.51 o
  10   6  11       47.37       38.29     32.80 o
  11   6  11       19.84       16.69     34.67 o
  12   6  11        3.26      -42.92     42.92 o
  13   6  11      341.40      347.95     48.13 o
  14   6  11       40.66       17.52     57.98 o
  15   6  11        2.09       32.13     47.26 o
  16   6  11       17.00     -101.26    101.26 o
   1   7  11     3972.27     3645.08     64.49 o
   2   7  11     2864.88     2633.01     57.46 o
   3   7  11     8496.70     8063.64     94.00 o
   4   7  11     5798.71     5593.34     86.21 o
   5   7  11      359.41      433.05     39.12 o
   6   7  11     1003.73      945.82     47.75 o
   7   7  11     6207.65     6336.23     98.49 o
   8   7  11      200.18      161.94     41.65 o
   9   7  11     7150.21     7150.99    106.84 o
  10   7  11      358.52      386.43     43.99 o
  11   7  11     2843.23     2686.36     77.09 o
  12   7  11      203.25      198.64     44.61 o
  13   7  11       32.28       10.41     47.95 o
  14   7  11       19.67       -4.14     56.93 o
  15   7  11     2233.58     2377.12     86.76 o
  16   7  11       65.17       29.26     96.35 o
   0   8  11     8743.47     8665.49    158.08 o
   1   8  11     8557.65     8187.68     95.45 o
   2   8  11     2045.31     2021.59     52.06 o
   3   8  11    54854.73    54082.16    432.55 o
   4   8  11     2595.67     2519.99     71.21 o
   5   8  11    40977.94    40801.36    364.25 o
   6   8  11     6432.64     6364.69    105.57 o
   7   8  11      907.46      792.84     45.85 o
   8   8  11     2043.24     2026.12     60.35 o
   9   8  11     3999.10     4265.83     84.09 o
  10   8  11      375.86      453.02     46.51 o
  11   8  11     6801.05     6873.96    113.42 o
  12   8  11      702.88      581.24     55.29 o
  13   8  11     4158.36     4178.75    102.97 o
  14   8  11      830.50      854.41     73.45 o
  15   8  11      254.18      251.79     65.83 o
  16   8  11      841.97      776.26     71.61 o
   1   9  11    48960.18    48033.03    358.39 o
   2   9  11     3237.15     3324.93     70.40 o
   3   9  11     5586.58     5545.11     94.41 o
   4   9  11     6645.54     6601.04     98.33 o
   5   9  11     3737.07     3899.02    114.20 o
   6   9  11     1254.96     1214.39     52.09 o
   7   9  11    26689.69    26732.71    237.75 o
   8   9  11      186.82      169.85     44.43 o
   9   9  11    18286.22    18093.97    200.61 o
  10   9  11     2124.06     2164.77     77.71 o
  11   9  11     2029.35     2083.79     71.54 o
  12   9  11     1544.94     1670.82     76.08 o
  13   9  11      625.48      728.11     63.94 o
  14   9  11      119.26       69.34     52.75 o
  15   9  11     3521.43     3590.48    140.32 o
   0  10  11     7442.64     7487.01    149.70 o
   1  10  11     8592.57     8457.37    117.12 o
   2  10  11      422.95      387.10     44.25 o
   3  10  11    20839.35    20849.54    203.79 o
   4  10  11      277.45      276.19     50.62 o
   5  10  11    14421.83    14510.84    190.86 o
   6  10  11      892.23      878.54     54.21 o
   7  10  11     7393.99     7365.87    117.11 o
   8  10  11     1669.82     1670.01     67.19 o
   9  10  11     1257.05     1243.10     64.68 o
  10  10  11     1002.93      774.06     59.82 o
  11  10  11     6069.60     6117.14    120.33 o
  12  10  11       46.91       86.84     61.02 o
  13  10  11     3093.03     2938.31     96.05 o
  14  10  11      610.35      635.65     72.46 o
  15  10  11      818.25      906.32    118.89 o
   1  11  11    11723.43    11962.06    150.85 o
   2  11  11     6286.53     6577.90    115.20 o
   3  11  11       70.48       71.87     47.22 o
   4  11  11     3820.87     3816.15     87.94 o
   5  11  11       20.84       22.10     48.54 o
   6  11  11       13.97      -32.92     47.67 o
   7  11  11     4335.14     4218.36     92.41 o
   8  11  11      825.44      991.24     64.57 o
   9  11  11     3558.97     3604.01     93.71 o
  10  11  11      852.88      855.33     64.23 o
  11  11  11       53.48      -21.97     55.59 o
  12  11  11       93.18        0.63     64.23 o
  13  11  11       60.55       79.92     67.76 o
  14  11  11       23.37      -17.38     71.95 o
   0  12  11      353.62      305.89     84.96 o
   1  12  11       39.13      -52.51     52.51 o
   2  12  11       24.84      -23.00     51.33 o
   3  12  11     1647.58     1760.57     74.37 o
   4  12  11       88.83       97.65     54.41 o
   5  12  11      281.21      224.65     56.86 o
   6  12  11        8.39       46.01     53.64 o
   7  12  11      243.44      226.59     55.27 o
   8  12  11        4.74       -6.53     62.35 o
   9  12  11      199.83      151.73     60.43 o
  10  12  11       17.00       94.20     59.62 o
  11  12  11      190.98      264.54     69.50 o
  12  12  11        0.78      -39.63     73.82 o
  13  12  11       23.35      -35.82     79.29 o
  14  12  11       32.76      -74.45     82.83 o
   1  13  11     9223.05     9268.06    147.93 o
   2  13  11     2690.43     2636.91     85.27 o
   3  13  11     1094.23     1011.57     72.03 o
   4  13  11     3196.27     3080.62     96.41 o
   5  13  11      782.74      724.18     69.01 o
   6  13  11      211.85      201.85     59.81 o
   7  13  11     6911.36     6718.67    138.94 o
   8  13  11      288.06      244.23     67.78 o
   9  13  11     4869.89     4890.74    119.69 o
  10  13  11     1049.59      986.72     80.09 o
  11  13  11      198.44       65.32     71.84 o
  12  13  11      276.55      327.86     88.57 o
  13  13  11      573.23      613.41     97.30 o
   0  14  11     8650.19     8866.00    235.03 o
   1  14  11     1592.53     1720.51     86.97 o
   2  14  11     1148.63      939.19     82.66 o
   3  14  11     8536.72     8522.87    157.72 o
   4  14  11        3.37       15.31     63.26 o
   5  14  11    13334.87    12974.53    187.71 o
   6  14  11     2090.67     2125.33     89.36 o
   7  14  11     4390.61     4407.73    125.12 o
   8  14  11     2274.69     2346.01    105.94 o
   9  14  11      699.05      802.36     89.53 o
  10  14  11       53.77       44.52     81.78 o
  11  14  11     5798.11     6383.42    156.90 o
  12  14  11       52.69      216.18     91.55 o
   1  15  11    19578.59    20165.78    271.13 o
   2  15  11     2636.57     2502.94    120.17 o
   3  15  11     3906.29     3799.37    146.18 o
   4  15  11     3110.71     2870.30    113.35 o
   5  15  11     3641.12     3717.40    123.87 o
   6  15  11      873.39      865.46     85.17 o
   7  15  11    11071.12    11784.43    214.06 o
   8  15  11      679.47      704.33     87.18 o
   9  15  11     6696.58     6744.29    164.97 o
  10  15  11     1801.24     1953.77    115.31 o
  11  15  11      427.00      320.36     93.78 o
   0  16  11     1786.46     1778.14    156.71 o
   1  16  11     1356.01     1377.06    100.17 o
   2  16  11      487.38      642.29     97.60 o
   3  16  11    10049.75    10888.69    219.57 o
   4  16  11       92.85      -26.57     81.53 o
   5  16  11     9068.94     9015.42    251.29 o
   6  16  11      970.93      887.87     99.68 o
   7  16  11      223.06      120.00     95.94 o
   8  16  11     1524.90     1414.59    121.11 o
   9  16  11      910.47      844.33    112.92 o
  10  16  11       27.91       70.27    106.42 o
   1  17  11      580.62      544.89     96.15 o
   2  17  11       45.86      -50.00     92.13 o
   3  17  11      664.14      557.65    101.60 o
   4  17  11       42.44      -27.35     94.28 o
   5  17  11       66.17      -28.99     99.11 o
   6  17  11       71.51       58.66    100.62 o
   7  17  11      168.00      160.94    108.16 o
   8  17  11       11.49       70.80    107.55 o
   9  17  11      561.96      372.97    113.90 o
   0  18  11       46.20       15.97    142.23 o
   1  18  11      117.20       30.12     98.94 o
   2  18  11       14.00       18.62    100.83 o
   3  18  11      163.71      157.75    103.43 o
   4  18  11      148.59      137.24    108.72 o
   5  18  11      359.27      340.58    118.15 o
   6  18  11       20.18      -41.23    115.49 o
   7  18  11        0.79      -34.72    124.24 o
   1  19  11     4554.99     4798.92    282.54 o
   2  19  11      225.97      161.26    118.01 o
   3  19  11      694.87      868.61    140.77 o
   4  19  11      149.91      225.75    123.43 o
   5  19  11     1824.72     1874.81    158.06 o
   0   0  12     2220.93     1884.56    103.69 o
   1   0  12    30031.65    29884.69    362.08 o
   2   0  12     9235.46     9453.29    151.20 o
   3   0  12    63385.45    65205.09    732.15 o
   4   0  12     1596.57     1592.49     81.33 o
   5   0  12    47047.35    46507.53    578.94 o
   6   0  12     1062.82     1108.25     54.13 o
   7   0  12     9540.61     9147.34    152.00 o
   8   0  12     6610.30     6388.24    136.49 o
   9   0  12    11533.45    11748.29    197.01 o
  10   0  12     1643.35     1596.92     94.27 o
  11   0  12    19383.95    19986.50    347.11 o
  12   0  12      542.75      390.42     74.99 o
  13   0  12     7184.23     7050.30    216.37 o
  14   0  12      102.39      115.38     98.77 o
  15   0  12      298.89      205.19    111.44 o
  16   0  12      346.63      329.25     93.39 o
  17   0  12      624.26      679.00     96.15 o
   1   1  12    77341.18    77519.99    608.53 o
   2   1  12      266.70      204.70     30.91 o
   3   1  12     3002.12     2934.54     58.61 o
   4   1  12     2621.98     2676.61     54.61 o
   5   1  12     5867.58     5853.05     86.14 o
   6   1  12     9582.60     9142.75    107.53 o
   7   1  12    43393.81    42993.98    386.99 o
   8   1  12      370.13      387.38     38.32 o
   9   1  12    22470.13    22563.94    247.06 o
  10   1  12      147.27       88.26     43.00 o
  11   1  12      154.19       14.11     47.08 o
  12   1  12     1212.59     1154.64     60.36 o
  13   1  12     2740.29     3031.60    139.35 o
  14   1  12     1230.50     1226.02     88.59 o
  15   1  12     3913.61     3976.74    126.35 o
  16   1  12      241.63      195.87     85.83 o
  17   1  12     1025.57      958.57     70.55 o
   0   2  12     1123.79     1054.75     54.07 o
   1   2  12      788.70      791.38     35.00 o
   2   2  12     1988.97     1892.56     43.27 o
   3   2  12    11506.15    11427.43    111.38 o
   4   2  12       22.19        8.28     26.43 o
   5   2  12    14626.00    14363.14    134.91 o
   6   2  12       19.70       -0.10     25.86 o
   7   2  12     2975.40     2646.68     57.49 o
   8   2  12      420.24      437.73     40.20 o
   9   2  12     1209.59     1257.47     56.06 o
  10   2  12      295.66      316.06     46.28 o
  11   2  12     3003.91     2972.54     85.47 o
  12   2  12      209.27      104.98     56.40 o
  13   2  12     2350.59     2302.35     87.53 o
  14   2  12       10.48       -5.72     67.26 o
  15   2  12      235.47      109.01     71.21 o
  16   2  12       43.03       19.13     63.85 o
  17   2  12      183.75      231.28     58.39 o
   1   3  12      681.17      636.28     35.75 o
   2   3  12     1521.28     1519.95     39.31 o
   3   3  12     1607.71     1621.23     40.63 o
   4   3  12     1048.04      991.93     38.94 o
   5   3  12      391.34      347.07     27.32 o
   6   3  12     3939.47     3616.19    102.22 o
   7   3  12       38.23       39.39     31.87 o
   8   3  12     1560.92     1381.89     48.64 o
   9   3  12       36.73       71.40     37.49 o
  10   3  12      685.63      566.57     49.83 o
  11   3  12      500.67      558.77     50.48 o
  12   3  12       64.41      -25.35     52.68 o
  13   3  12       52.37       74.09     58.91 o
  14   3  12      501.78      579.85     63.07 o
  15   3  12        7.61       52.19     63.67 o
  16   3  12       20.36      -99.02     99.02 o
  17   3  12      152.93      182.98     99.25 o
   0   4  12     4542.16     4628.04    101.97 o
   1   4  12     5535.41     5553.29     78.04 o
   2   4  12      881.91      883.86     36.56 o
   3   4  12    15977.76    16010.74    148.04 o
   4   4  12      325.08      394.94     31.88 o
   5   4  12     7913.26     7807.21     87.62 o
   6   4  12     4632.04     4544.74     74.86 o
   7   4  12      419.20      432.72     34.68 o
   8   4  12     1359.08     1271.45     48.99 o
   9   4  12     1803.77     1764.34     58.98 o
  10   4  12       31.99       20.27     39.09 o
  11   4  12     6842.73     6864.28    132.33 o
  12   4  12       10.14       61.59     46.41 o
  13   4  12     2426.95     2527.76    102.01 o
  14   4  12       10.34       81.09     56.27 o
  15   4  12       39.69      -62.45     62.45 o
  16   4  12       79.86       89.53     97.81 o
   1   5  12    36957.76    37008.89    294.09 o
   2   5  12     9909.02    10195.77    107.02 o
   3   5  12     7942.19     7659.65     87.08 o
   4   5  12     9037.52     8745.39    104.37 o
   5   5  12     8774.52     8572.99    103.56 o
   6   5  12     1902.00     1835.12     57.14 o
   7   5  12    31642.94    31842.16    279.82 o
   8   5  12       27.20       21.32     35.01 o
   9   5  12    15822.60    15902.38    166.17 o
  10   5  12      579.38      654.44     50.58 o
  11   5  12      890.43      977.78     50.83 o
  12   5  12       62.36       18.29     44.52 o
  13   5  12     2718.21     2727.29    101.17 o
  14   5  12      156.61      172.78     62.28 o
  15   5  12     5092.10     5334.28    159.11 o
  16   5  12        6.93      -80.80    118.84 o
   0   6  12     1080.91     1101.04     55.43 o
   1   6  12     5244.72     5167.90     94.34 o
   2   6  12      529.50      486.50     32.95 o
   3   6  12    62354.40    61051.86    462.94 o
   4   6  12       62.38       62.16     35.47 o
   5   6  12    37540.35    37290.11    346.71 o
   6   6  12      157.34       90.21     39.85 o
   7   6  12     1231.24     1027.89     47.81 o
   8   6  12     2223.68     2211.07     65.32 o
   9   6  12     3686.13     3685.76     84.84 o
  10   6  12     2189.46     2050.70     61.52 o
  11   6  12    14818.28    15000.29    171.50 o
  12   6  12      163.76      196.26     49.38 o
  13   6  12     7646.01     7530.83    228.71 o
  14   6  12      110.38       83.88     52.24 o
  15   6  12      503.62      356.86     55.00 o
  16   6  12      759.37      671.57    117.17 o
   1   7  12    31640.36    31088.08    243.14 o
   2   7  12      899.13      920.55     38.75 o
   3   7  12     8169.32     7969.51    109.60 o
   4   7  12      842.75      905.81     46.83 o
   5   7  12     8023.26     8003.37    120.74 o
   6   7  12     1108.14     1107.57     54.77 o
   7   7  12    19445.23    19226.58    200.88 o
   8   7  12      462.15      395.49     46.90 o
   9   7  12    12932.26    12401.26    190.37 o
  10   7  12      459.81      406.39     45.74 o
  11   7  12      573.48      526.63     46.29 o
  12   7  12      473.50      412.86     56.19 o
  13   7  12     1378.94     1329.72     88.57 o
  14   7  12      169.10       98.53     57.49 o
  15   7  12     1866.72     2046.36    114.28 o
  16   7  12       76.89      187.22     70.25 o
   0   8  12       50.14       15.44     44.50 o
   1   8  12     5682.65     5321.38     80.43 o
   2   8  12      291.00      342.88     37.39 o
   3   8  12    12418.80    12896.07    147.94 o
   4   8  12      761.54      827.42     50.56 o
   5   8  12     4256.54     4185.28    110.58 o
   6   8  12      260.40      265.72     47.97 o
   7   8  12      847.57      823.78     51.95 o
   8   8  12     1580.76     1430.73     59.21 o
   9   8  12      642.33      605.51     57.80 o
  10   8  12      121.49       99.67     45.68 o
  11   8  12     1955.43     1902.25     68.19 o
  12   8  12       40.80      -12.02     50.72 o
  13   8  12      664.30      595.29     64.02 o
  14   8  12        0.28      -58.86     63.89 o
  15   8  12      142.87      110.39     72.06 o
   1   9  12      105.66       72.08     37.97 o
   2   9  12     1391.33     1502.54     56.32 o
   3   9  12      204.03      108.63     43.67 o
   4   9  12     1104.21     1023.80     60.14 o
   5   9  12     1086.78     1053.61     60.34 o
   6   9  12      230.38      205.58     49.43 o
   7   9  12      537.99      530.71     54.36 o
   8   9  12        9.50       19.28     47.93 o
   9   9  12        4.19      -49.39     49.39 o
  10   9  12      206.82      184.21     53.70 o
  11   9  12       61.02      -51.41     51.41 o
  12   9  12        8.50        5.68     56.23 o
  13   9  12      194.49      147.21     57.17 o
  14   9  12      186.18      170.23     71.83 o
  15   9  12      708.50      716.97     89.53 o
   0  10  12       89.83       29.43     70.50 o
   1  10  12     2265.76     2219.55     68.15 o
   2  10  12       70.87       37.89     45.69 o
   3  10  12    16560.58    16446.20    188.61 o
   4  10  12       52.95      -47.32     50.55 o
   5  10  12    10650.66    10685.04    144.09 o
   6  10  12      247.72      118.10     48.90 o
   7  10  12       47.51       -5.05     48.92 o
   8  10  12      414.49      453.17     55.70 o
   9  10  12     3220.12     3390.65     88.71 o
  10  10  12     2766.32     2821.46     83.89 o
  11  10  12     4428.55     4308.04    113.22 o
  12  10  12       13.28      -61.12     61.12 o
  13  10  12     1301.76     1419.71     79.59 o
  14  10  12      321.97      365.55     74.20 o
   1  11  12    24526.75    24466.10    264.43 o
   2  11  12     1266.91     1150.20     70.39 o
   3  11  12     1518.29     1445.62     75.45 o
   4  11  12      874.57      965.39     61.01 o
   5  11  12     4224.09     4423.54    119.49 o
   6  11  12     1016.73      896.82     60.17 o
   7  11  12    11909.94    12436.53    165.47 o
   8  11  12      735.79      656.46     63.25 o
   9  11  12    11665.62    11652.62    169.08 o
  10  11  12       63.94       34.77     57.55 o
  11  11  12      393.23      375.29     64.69 o
  12  11  12      430.45      343.36     73.91 o
  13  11  12     1092.49     1157.30     84.90 o
  14  11  12      305.40      282.41     76.38 o
   0  12  12    14410.09    14370.57    280.19 o
   1  12  12     9069.89     9130.32    159.24 o
   2  12  12     1715.99     1777.36     82.23 o
   3  12  12    18855.20    19105.57    228.87 o
   4  12  12      372.34      191.60     64.85 o
   5  12  12    16442.16    15921.33    198.01 o
   6  12  12     3536.23     3378.46     91.79 o
   7  12  12     3659.36     3487.39     97.74 o
   8  12  12     1872.56     1782.32     83.50 o
   9  12  12     3675.84     3892.06    107.24 o
  10  12  12       66.00       85.66     65.99 o
  11  12  12     7698.92     8292.40    167.67 o
  12  12  12       34.36       81.56     82.42 o
  13  12  12     3752.44     3816.57    166.88 o
   1  13  12    11193.35    11830.96    175.23 o
   2  13  12      357.07      249.79     64.82 o
   3  13  12     1037.90      948.41     73.01 o
   4  13  12      866.98      871.56     72.23 o
   5  13  12      485.84      351.25     69.03 o
   6  13  12      533.70      491.09     68.88 o
   7  13  12     6633.78     6993.57    151.91 o
   8  13  12      157.48      198.86     69.75 o
   9  13  12     5367.90     5524.30    135.74 o
  10  13  12       18.85      -68.54     72.43 o
  11  13  12      707.50      532.91     81.57 o
  12  13  12      118.21       69.41     87.69 o
   0  14  12      142.62      244.94    113.40 o
   1  14  12      220.48      179.39     81.37 o
   2  14  12       14.94      -12.69     71.76 o
   3  14  12     1836.47     1900.59     99.38 o
   4  14  12      188.44      193.93     68.47 o
   5  14  12     1699.36     1415.26     83.46 o
   6  14  12       90.61      -65.84     65.84 o
   7  14  12      123.43        6.26     78.18 o
   8  14  12       48.29       32.89     78.78 o
   9  14  12       47.33       75.68     80.32 o
  10  14  12        4.61      -83.22     83.77 o
  11  14  12      332.41      406.09     92.55 o
  12  14  12        6.40     -107.84    297.85 o
   1  15  12      404.94      293.25     88.08 o
   2  15  12      325.50      410.72     88.11 o
   3  15  12        3.41      -75.51     75.51 o
   4  15  12      242.61      315.23     82.46 o
   5  15  12        7.79      -46.05     78.72 o
   6  15  12       46.19      159.39     89.62 o
   7  15  12      284.83      282.73     86.64 o
   8  15  12        0.03       12.35     83.78 o
   9  15  12      442.33      593.93     98.25 o
  10  15  12       14.68      -59.34     89.21 o
   0  16  12     4219.36     4394.51    234.94 o
   1  16  12      915.05      800.23     99.83 o
   2  16  12     1165.44     1114.08    106.01 o
   3  16  12     3216.04     3242.68    132.40 o
   4  16  12       10.59       15.48     91.32 o
   5  16  12     5162.74     5016.37    153.13 o
   6  16  12      687.39      505.60    101.99 o
   7  16  12     1415.62     1323.71    123.52 o
   8  16  12      373.10      391.08    106.30 o
   9  16  12      740.25      732.97    113.14 o
   1  17  12    11634.04    12232.61    256.44 o
   2  17  12       28.64        4.27     94.93 o
   3  17  12     2009.93     1980.85    122.86 o
   4  17  12      631.95      479.40    102.49 o
   5  17  12     1576.40     1647.44    126.50 o
   6  17  12      467.13      247.93    115.84 o
   7  17  12     7664.56     7768.66    211.82 o
   8  17  12      204.74      -37.28    107.46 o
   0  18  12      151.42      167.66    253.50 o
   1  18  12      918.14     1024.31    128.20 o
   2  18  12      268.55      349.74    111.11 o
   3  18  12     8254.04     8277.79    253.49 o
   4  18  12      320.04      278.71    114.09 o
   5  18  12     8322.36     8747.80    236.66 o
   6  18  12      195.63      140.81    128.66 o
   1  19  12     4092.76     4194.81    193.93 o
   2  19  12      668.64      463.75    128.34 o
   3  19  12      913.07      903.41    142.91 o
   1   1  13      814.25      920.47     58.47 o
   2   1  13     2640.30     2519.90     72.40 o
   3   1  13      909.45      832.31     40.64 o
   4   1  13     4387.28     4499.70     82.91 o
   5   1  13      331.29      143.47     37.98 o
   6   1  13     4065.51     3764.72     84.67 o
   7   1  13      432.76      406.76     53.65 o
   8   1  13      548.98      536.73     44.35 o
   9   1  13     4804.97     4871.86    105.09 o
  10   1  13     1466.31     1556.66     70.14 o
  11   1  13      318.74      280.62     53.40 o
  12   1  13     2536.03     2623.92     80.64 o
  13   1  13      166.36      114.35     68.91 o
  14   1  13     1450.44     1364.68     95.13 o
  15   1  13      730.76      933.86     90.63 o
  16   1  13        2.45       -3.73     67.87 o
   0   2  13    55488.13    54586.09    627.39 o
   1   2  13     2381.22     2472.27     56.09 o
   2   2  13    13765.84    13632.16    136.90 o
   3   2  13     7628.95     7720.64     99.91 o
   4   2  13      238.42      217.09     37.10 o
   5   2  13     9786.11     9315.86    124.35 o
   6   2  13    13868.86    13890.63    169.33 o
   7   2  13     1564.10     1463.46     52.85 o
   8   2  13    20556.79    20021.14    240.47 o
   9   2  13     3749.34     3748.86     93.55 o
  10   2  13     3432.22     3123.50     91.95 o
  11   2  13     4791.36     4551.47    106.96 o
  12   2  13       33.70       48.91     57.60 o
  13   2  13     1135.80     1096.23     76.09 o
  14   2  13     2058.28     2006.28    105.65 o
  15   2  13       70.26       54.78     65.96 o
  16   2  13     1497.65     1508.39    108.94 o
   1   3  13    20473.78    19867.85    170.74 o
   2   3  13    18677.56    18658.05    158.51 o
   3   3  13     4142.25     3764.35     63.37 o
   4   3  13    32191.27    31331.64    246.80 o
   5   3  13     8579.86     8801.07    106.23 o
   6   3  13    17884.85    17328.56    179.68 o
   7   3  13    11977.88    11881.30    147.51 o
   8   3  13      315.44      262.04     50.44 o
   9   3  13     4156.99     4167.92    101.24 o
  10   3  13     6267.66     6508.84    125.37 o
  11   3  13       82.76        1.16     50.27 o
  12   3  13     9421.83     9525.82    240.68 o
  13   3  13     1414.35     1424.41    104.33 o
  14   3  13     3350.21     3130.55    148.37 o
  15   3  13     2201.92     2239.94    100.13 o
  16   3  13        0.83       49.13     67.57 o
   0   4  13    14167.43    14459.10    198.75 o
   1   4  13      375.67      357.39     36.79 o
   2   4  13    13874.04    13648.94    140.48 o
   3   4  13    11246.31    10953.60    117.83 o
   4   4  13     1866.12     1760.91     51.88 o
   5   4  13    16428.39    15812.50    161.91 o
   6   4  13     5948.80     6087.23    110.72 o
   7   4  13      226.74      224.54     38.48 o
   8   4  13    18538.63    18100.71    198.24 o
   9   4  13     1905.42     1973.84     65.16 o
  10   4  13     8909.79     8618.13    139.19 o
  11   4  13     2692.99     2517.79     82.19 o
  12   4  13       13.80      -21.98     61.67 o
  13   4  13     1946.77     1851.35     90.41 o
  14   4  13     1282.03     1296.53     80.36 o
  15   4  13        7.60      -19.12     67.60 o
  16   4  13     2670.14     2811.39    137.03 o
   1   5  13     3381.34     3383.09     65.13 o
   2   5  13     7066.59     7199.12     96.46 o
   3   5  13      895.97      889.25     39.57 o
   4   5  13    13159.83    13075.21    143.45 o
   5   5  13     4174.19     4132.55     86.18 o
   6   5  13     4246.96     4020.99     81.14 o
   7   5  13     4615.45     4381.20     92.25 o
   8   5  13       64.88       47.41     40.83 o
   9   5  13      248.58      234.44     42.43 o
  10   5  13     2003.97     2090.36     82.58 o
  11   5  13       60.92       21.41     44.14 o
  12   5  13     1054.33     1016.25     64.56 o
  13   5  13      718.12      786.16     72.15 o
  14   5  13      327.34      308.28     67.52 o
  15   5  13     1142.12     1043.34     94.99 o
  16   5  13       52.08       48.86     69.32 o
   0   6  13     6933.80     6833.80    130.97 o
   1   6  13     1230.05     1164.28     41.80 o
   2   6  13     2833.56     2696.76     69.60 o
   3   6  13     2890.53     3037.80     78.46 o
   4   6  13      774.84      727.58     46.25 o
   5   6  13       89.95       64.53     43.34 o
   6   6  13      226.09      316.70     44.96 o
   7   6  13      212.37      195.62     45.29 o
   8   6  13       15.38      -38.12     40.10 o
   9   6  13      344.50      368.72     45.33 o
  10   6  13        2.07       11.54     42.04 o
  11   6  13      152.71      128.62     45.60 o
  12   6  13        9.59      -38.49     50.95 o
  13   6  13       16.09       30.47     54.62 o
  14   6  13        9.22       28.02     59.00 o
  15   6  13        5.04      -71.04     71.04 o
   1   7  13    10590.67    10492.77    112.81 o
   2   7  13     7978.37     8199.57    104.50 o
   3   7  13     2541.28     2565.42     66.28 o
   4   7  13    13754.07    13007.85    162.13 o
   5   7  13     3401.34     3258.72     79.60 o
   6   7  13     2213.56     2139.67     69.38 o
   7   7  13     5024.29     5164.59    135.48 o
   8   7  13       32.39        5.32     45.56 o
   9   7  13      141.31      177.08     45.87 o
  10   7  13     1224.04     1339.57     53.84 o
  11   7  13       43.51        2.10     43.03 o
  12   7  13     2649.73     2675.31     88.53 o
  13   7  13      342.38      239.27     62.38 o
  14   7  13      459.44      295.63     67.53 o
  15   7  13       53.56      148.09     61.94 o
   0   8  13    32435.04    33085.53    370.94 o
   1   8  13      569.59      521.94     45.38 o
   2   8  13    24383.70    23693.21    221.18 o
   3   8  13     7627.55     7599.50    114.35 o
   4   8  13        4.77      -46.17     46.17 o
   5   8  13     7105.82     7204.34    122.68 o
   6   8  13     5311.84     5379.56    111.21 o
   7   8  13      582.43      525.93     54.92 o
   8   8  13    10433.75    10543.32    170.26 o
   9   8  13      225.13      178.82     50.78 o
  10   8  13     6692.81     6280.45    117.23 o
  11   8  13     2659.53     2706.01     76.69 o
  12   8  13      220.39      214.38     55.55 o
  13   8  13     3411.34     3728.74    157.14 o
  14   8  13      570.52      611.31     89.55 o
  15   8  13        0.22      -46.87     66.26 o
   1   9  13     9907.02     9772.63    134.36 o
   2   9  13    16187.52    16003.68    177.50 o
   3   9  13     2266.52     2230.01     70.76 o
   4   9  13    29007.16    29343.35    298.54 o
   5   9  13      560.17      547.84     57.23 o
   6   9  13     7185.88     7210.87    129.33 o
   7   9  13     6815.84     6498.37    194.65 o
   8   9  13        3.64       -9.23     50.83 o
   9   9  13     4815.30     4564.37    119.43 o
  10   9  13     4904.84     4977.69    110.62 o
  11   9  13      717.37      634.92     63.18 o
  12   9  13     4414.67     4353.66    156.07 o
  13   9  13      807.13      712.89     76.65 o
  14   9  13     2092.86     2019.67    120.45 o
   0  10  13    20235.48    19763.87    318.27 o
   1  10  13     2777.80     2960.58     86.84 o
   2  10  13     8129.01     8246.21    143.48 o
   3  10  13    12629.99    12419.09    172.51 o
   4  10  13       66.83       77.94     54.57 o
   5  10  13     5219.82     5060.25    111.28 o
   6  10  13     6069.26     5930.24    116.50 o
   7  10  13      303.46      263.28     57.58 o
   8  10  13     6873.99     6766.40    138.62 o
   9  10  13     1537.72     1502.55     75.20 o
  10  10  13     1704.26     1603.77     76.64 o
  11  10  13     3181.03     3391.62    108.87 o
  12  10  13        3.04      -51.39     62.85 o
  13  10  13      614.01      579.28     70.63 o
  14  10  13      434.10      508.51     85.94 o
   1  11  13     2842.04     2725.20     97.09 o
   2  11  13      539.01      506.21     70.57 o
   3  11  13       80.78       48.74     63.36 o
   4  11  13      998.56     1035.09     78.07 o
   5  11  13      591.04      622.54     65.03 o
   6  11  13      939.27     1029.02     68.99 o
   7  11  13     1984.08     2071.77     81.46 o
   8  11  13       26.83      -35.13     60.48 o
   9  11  13      622.75      493.32     67.14 o
  10  11  13      290.68      207.80     64.46 o
  11  11  13       10.08        8.34     71.15 o
  12  11  13      899.44      854.96     82.79 o
  13  11  13        7.97      -54.83     70.12 o
   0  12  13      293.96      189.84    107.94 o
   1  12  13       29.33       34.70     63.46 o
   2  12  13       65.63      -34.22     67.81 o
   3  12  13      276.01      262.65     65.88 o
   4  12  13      332.84      366.50     68.04 o
   5  12  13      140.32       48.07     66.23 o
   6  12  13        9.73      -66.12     66.12 o
   7  12  13      220.06      292.21     65.74 o
   8  12  13      512.18      534.26     71.16 o
   9  12  13       96.16       70.90     67.55 o
  10  12  13      108.26      -12.69     73.45 o
  11  12  13      175.17      219.27     86.36 o
  12  12  13       18.23       -3.19    107.30 o
   1  13  13     3943.93     3979.83    131.86 o
   2  13  13     2922.73     2585.75     97.86 o
   3  13  13      163.70      204.78     69.36 o
   4  13  13     4504.25     4521.74    155.24 o
   5  13  13      356.67      325.08     70.55 o
   6  13  13     3241.68     3157.73    123.97 o
   7  13  13      779.83      601.37     80.65 o
   8  13  13        0.24       29.27     77.84 o
   9  13  13     1142.32     1173.81     92.77 o
  10  13  13     1467.73     1525.51    102.65 o
  11  13  13        5.21        1.89     86.95 o
  12  13  13     1137.98     1126.57    104.72 o
   0  14  13    15301.46    15711.70    392.02 o
   1  14  13     2761.80     2804.53    121.83 o
   2  14  13     4365.12     4302.03    142.24 o
   3  14  13    12580.05    12747.74    221.25 o
   4  14  13      155.11      277.80     73.19 o
   5  14  13     2784.22     2800.29    104.87 o
   6  14  13     5359.29     6049.68    163.27 o
   7  14  13       19.79       -4.71     79.09 o
   8  14  13     6777.75     6277.11    156.23 o
   9  14  13     2200.70     2425.39    118.61 o
  10  14  13      828.36      867.13     99.25 o
  11  14  13     2236.17     2328.58    140.83 o
   1  15  13     4701.85     4700.11    153.59 o
   2  15  13     6577.32     6777.72    184.40 o
   3  15  13      438.77      327.36     96.60 o
   4  15  13     6699.14     6825.29    161.83 o
   5  15  13     1596.44     1769.40    104.60 o
   6  15  13     4948.48     4674.26    152.03 o
   7  15  13     3986.40     3961.85    182.27 o
   8  15  13        8.10       20.55     94.77 o
   9  15  13     1545.88     1557.59    117.88 o
  10  15  13     1410.44     1464.60    112.94 o
   0  16  13     5991.92     6330.60    272.60 o
   1  16  13       33.88     -102.15    102.15 o
   2  16  13     2375.16     2496.14    138.18 o
   3  16  13     1751.14     1738.77    116.90 o
   4  16  13      185.12      256.29     97.27 o
   5  16  13     2731.88     2948.33    149.11 o
   6  16  13     1552.26     1545.17    119.25 o
   7  16  13      187.18       28.75     98.40 o
   8  16  13     2920.56     3338.36    153.30 o
   1  17  13      338.05      193.54    114.55 o
   2  17  13     1341.74     1418.79    136.38 o
   3  17  13      377.07      431.66    104.67 o
   4  17  13      759.08      703.64    110.04 o
   5  17  13      327.30       83.15    113.33 o
   6  17  13      270.12      111.20    115.38 o
   7  17  13      436.97      269.40    131.94 o
   0  18  13      144.47      -76.88    169.74 o
   1  18  13        3.85       -0.25    117.81 o
   2  18  13      140.30      104.70    119.27 o
   3  18  13        8.82      -74.11    124.47 o
   4  18  13       43.39      -22.37    122.04 o
   0   0  14    78827.41    78794.88   1349.86 o
   1   0  14      405.06      435.51     61.13 o
   2   0  14    44447.73    45171.68    575.02 o
   3   0  14     7927.71     8087.76    163.96 o
   4   0  14      685.23      709.87     66.74 o
   5   0  14       75.61      147.82     61.31 o
   6   0  14    28136.11    28611.58    479.95 o
   7   0  14      326.90      319.01     65.40 o
   8   0  14    28218.39    27657.99    471.92 o
   9   0  14      758.97      810.85     92.65 o
  10   0  14     7095.53     6733.83    197.42 o
  11   0  14       71.75       58.51    106.58 o
  12   0  14       41.66      -43.86    114.28 o
  13   0  14     1410.50     1327.63    125.66 o
  14   0  14     2346.58     2636.27    198.94 o
  15   0  14      321.34      390.03    122.02 o
  16   0  14     2781.33     2860.97    422.30 o
   1   1  14        5.63       64.49     38.87 o
   2   1  14    26922.63    26887.95    261.29 o
   3   1  14      195.09       91.34     39.79 o
   4   1  14    52376.43    52706.48    467.79 o
   5   1  14       58.86       77.78     42.37 o
   6   1  14    12062.36    11486.20    164.75 o
   7   1  14       97.26      147.68     49.49 o
   8   1  14      262.28      365.63     52.06 o
   9   1  14       83.18       37.10     53.20 o
  10   1  14     9808.60    10041.51    213.33 o
  11   1  14       40.65      117.33     55.19 o
  12   1  14    10202.93    10467.69    209.57 o
  13   1  14        6.78      -97.97    100.01 o
  14   1  14     1456.07     1426.38    104.30 o
  15   1  14        8.45       -0.27     80.45 o
  16   1  14       68.10      135.83     71.89 o
   0   2  14     7091.30     7682.52    159.61 o
   1   2  14     1730.17     1724.31     58.18 o
   2   2  14     7654.71     7502.99    112.14 o
   3   2  14      488.01      503.65     44.28 o
   4   2  14      546.15      444.57     46.95 o
   5   2  14       39.98       -4.19     51.00 o
   6   2  14     2697.91     2686.71     79.19 o
   7   2  14        3.34      -40.14     49.26 o
   8   2  14     4646.22     4829.97    117.32 o
   9   2  14       39.74      -14.68     67.14 o
  10   2  14     3969.49     3705.23    104.56 o
  11   2  14       60.85       26.48     54.45 o
  12   2  14       35.32       87.88     63.10 o
  13   2  14      107.99       16.61     65.64 o
  14   2  14     1114.59     1128.30     98.01 o
  15   2  14        3.96      -10.76     70.20 o
  16   2  14      470.67      473.93     78.95 o
   1   3  14       73.96       32.98     34.75 o
   2   3  14      659.35      618.20     41.12 o
   3   3  14     2062.25     2153.46     58.16 o
   4   3  14      391.06      502.01     45.51 o
   5   3  14     1145.90     1274.42     61.78 o
   6   3  14      383.76      272.54     55.57 o
   7   3  14      131.45      144.53     51.35 o
   8   3  14      122.31      115.21     51.58 o
   9   3  14      446.19      488.94     57.67 o
  10   3  14      132.21       21.66     64.78 o
  11   3  14        2.86      -53.41     53.41 o
  12   3  14      152.39      191.57     68.47 o
  13   3  14        2.32      -32.94     66.53 o
  14   3  14       39.33      -32.92     82.30 o
  15   3  14       20.13        7.24     72.32 o
   0   4  14    15346.02    15039.31    210.32 o
   1   4  14      693.49      707.48     40.85 o
   2   4  14     5578.60     5489.72     84.11 o
   3   4  14      760.28      755.13     42.65 o
   4   4  14      371.48      384.77     40.70 o
   5   4  14       11.22      -37.46     37.46 o
   6   4  14     7079.43     6937.04    114.04 o
   7   4  14        6.35       52.98     44.71 o
   8   4  14     8869.38     8953.37    138.56 o
   9   4  14       89.68       38.53     52.22 o
  10   4  14     1690.77     1699.23     79.78 o
  11   4  14      123.24       -0.23     56.67 o
  12   4  14       17.76      109.25     67.03 o
  13   4  14      580.29      651.73     78.26 o
  14   4  14     1362.37     1479.05     95.16 o
  15   4  14      463.59      562.54     84.32 o
   1   5  14     1103.96     1132.72     47.93 o
   2   5  14    10984.04    11344.51    130.41 o
   3   5  14       53.25      -38.50     38.50 o
   4   5  14    29976.96    29341.53    303.46 o
   5   5  14       61.47      -10.06     39.96 o
   6   5  14    15062.18    14652.01    166.33 o
   7   5  14      146.05      234.71     46.32 o
   8   5  14        2.28       28.48     43.46 o
   9   5  14      125.77       84.96     48.28 o
  10   5  14     6202.82     6366.74    135.94 o
  11   5  14      419.70      331.02     54.99 o
  12   5  14     9379.46     9664.13    191.92 o
  13   5  14      121.73        8.73     65.43 o
  14   5  14     2091.66     2065.09     99.78 o
  15   5  14      134.31      140.69     75.96 o
   0   6  14    43322.89    44247.47    471.25 o
   1   6  14     1307.52     1339.72     49.48 o
   2   6  14    17032.30    16503.97    174.42 o
   3   6  14     2246.87     2210.78     79.66 o
   4   6  14      187.61      249.69     48.71 o
   5   6  14      151.87      220.83     47.23 o
   6   6  14    18016.20    17909.39    211.53 o
   7   6  14      114.37      117.36     44.59 o
   8   6  14    18638.58    18933.80    215.87 o
   9   6  14        5.81      -21.88     43.57 o
  10   6  14     7892.44     7868.74    152.45 o
  11   6  14      140.77       65.15     52.36 o
  12   6  14        9.71      -47.44     57.97 o
  13   6  14       19.57       36.45     61.14 o
  14   6  14     6109.04     6405.65    176.05 o
  15   6  14      330.56      365.28     91.16 o
   1   7  14       10.71       12.00     39.32 o
   2   7  14    19154.64    19718.93    200.46 o
   3   7  14        5.34       -9.26     43.57 o
   4   7  14    27701.24    27476.77    279.14 o
   5   7  14     1344.92     1477.65     64.93 o
   6   7  14     7940.81     7858.73    134.61 o
   7   7  14      613.37      633.21     56.21 o
   8   7  14      759.49      752.14     58.57 o
   9   7  14     1190.58     1207.88     56.42 o
  10   7  14     4936.85     5047.44    102.81 o
  11   7  14      631.38      583.56     65.80 o
  12   7  14     5149.47     5159.15    132.10 o
  13   7  14      197.20      152.94     67.20 o
  14   7  14      842.67      658.12     84.92 o
   0   8  14    15262.59    15194.94    336.07 o
   1   8  14        8.71      -45.75     45.75 o
   2   8  14     4727.84     4612.71     92.49 o
   3   8  14       41.63       12.37     49.39 o
   4   8  14      401.73      454.30     55.21 o
   5   8  14      189.14      221.82     53.12 o
   6   8  14     2763.32     2905.96     98.19 o
   7   8  14       12.27      -34.60     50.74 o
   8   8  14     2419.71     2307.15     75.82 o
   9   8  14      626.41      590.29     59.48 o
  10   8  14      890.77      727.13     55.38 o
  11   8  14        7.46       46.27     54.72 o
  12   8  14       23.08       36.11     68.32 o
  13   8  14       41.02      -59.14     66.76 o
  14   8  14      446.14      286.16     75.54 o
   1   9  14      111.65       59.40     52.38 o
   2   9  14      310.48      144.47     55.53 o
   3   9  14        4.89      -51.98     51.98 o
   4   9  14      245.45       87.89     54.04 o
   5   9  14     1436.14     1387.29     71.21 o
   6   9  14       68.02      104.38     57.05 o
   7   9  14      190.41      182.28     55.49 o
   8   9  14       93.40       17.02     54.43 o
   9   9  14      219.10      166.32     57.37 o
  10   9  14       90.12      115.70     56.91 o
  11   9  14      265.91      125.43     65.03 o
  12   9  14      158.48      121.96     63.56 o
  13   9  14       22.83       53.02     72.26 o
  14   9  14        8.19      -45.16    115.35 o
   0  10  14    12762.41    12841.08    249.21 o
   1  10  14        4.64       -2.18     57.83 o
   2  10  14     4394.08     4415.34    128.21 o
   3  10  14       11.26      -45.30     61.13 o
   4  10  14      342.00      323.36     67.63 o
   5  10  14        8.95       51.60     56.91 o
   6  10  14     8045.10     8358.47    171.22 o
   7  10  14      393.16      385.42     61.60 o
   8  10  14     6035.01     5984.93    121.83 o
   9  10  14       39.99        9.45     59.95 o
  10  10  14      874.32      744.18     68.98 o
  11  10  14       27.64      -11.46     88.15 o
  12  10  14      470.88      499.92     74.34 o
  13  10  14       87.38      112.74     68.51 o
   1  11  14      117.62       85.16     65.31 o
   2  11  14    13956.27    13950.91    281.59 o
   3  11  14      403.77      383.67     71.73 o
   4  11  14    18982.87    20172.66    264.99 o
   5  11  14      113.02      132.98     64.86 o
   6  11  14     6625.31     6258.69    144.96 o
   7  11  14        8.91      -61.30     61.30 o
   8  11  14      106.76       93.84     66.78 o
   9  11  14       97.33       98.65     66.62 o
  10  11  14     4296.75     4442.56    122.06 o
  11  11  14      417.19      358.13     83.89 o
  12  11  14     4651.67     4685.05    148.87 o
   0  12  14    18035.00    18220.18    463.20 o
   1  12  14      244.59      313.99     74.79 o
   2  12  14    11436.71    11323.81    196.94 o
   3  12  14       61.17       42.06     71.02 o
   4  12  14       31.35       64.27     66.71 o
   5  12  14      376.23      416.95     72.70 o
   6  12  14     7989.03     8456.73    171.06 o
   7  12  14      206.25      100.22     73.02 o
   8  12  14    12344.01    12257.05    209.95 o
   9  12  14      301.45      274.62     82.32 o
  10  12  14     4504.90     4203.80    130.72 o
  11  12  14       45.21      -29.96     84.32 o
  12  12  14        8.99      -10.18     84.20 o
   1  13  14      743.37      814.57     95.20 o
   2  13  14     2166.40     2180.36    115.09 o
   3  13  14        2.49      -53.30     68.74 o
   4  13  14     9197.77     9480.69    178.60 o
   5  13  14       69.57       60.08     76.88 o
   6  13  14     5156.52     4908.38    137.87 o
   7  13  14      234.02      172.71     84.38 o
   8  13  14      424.15      311.49     86.94 o
   9  13  14       78.62      107.33     90.42 o
  10  13  14     1279.66     1405.19    108.81 o
  11  13  14       71.33       42.14    103.54 o
   0  14  14     2076.04     2393.52    181.84 o
   1  14  14        3.45       77.34     88.41 o
   2  14  14     1405.40     1502.37    109.44 o
   3  14  14       80.10       36.61     88.23 o
   4  14  14       26.50      -24.71     82.36 o
   5  14  14        0.22        2.78     80.77 o
   6  14  14     1554.53     1440.49    106.13 o
   7  14  14      301.46      377.59     93.53 o
   8  14  14      547.53      519.19     96.20 o
   9  14  14       43.72      -18.03     92.82 o
  10  14  14      321.50      115.44     94.38 o
   1  15  14       49.57      -97.05     97.05 o
   2  15  14      157.13       32.97     95.73 o
   3  15  14       21.09      -90.99     90.99 o
   4  15  14      116.36       70.64     95.99 o
   5  15  14      431.46      544.50    101.46 o
   6  15  14      505.89      496.84    106.50 o
   7  15  14      227.06      260.81    102.32 o
   8  15  14       20.59      -27.99    104.15 o
   9  15  14       72.36       62.09    111.80 o
   0  16  14     4575.02     4823.22    250.30 o
   1  16  14      147.45      118.37    110.46 o
   2  16  14     3667.08     3436.69    159.51 o
   3  16  14       60.58     -100.64    100.64 o
   4  16  14      104.28      125.19    103.03 o
   5  16  14      176.10      303.51    121.88 o
   6  16  14     1553.31     1726.58    144.94 o
   7  16  14       89.27       97.03    106.42 o
   1  17  14       53.35      -68.16    112.40 o
   2  17  14     4638.78     4490.46    218.36 o
   3  17  14        3.77       40.22    114.24 o
   4  17  14     9866.25    10205.00    335.94 o
   5  17  14      237.25       74.67    124.18 o
   0  18  14     9139.19     8445.00    429.17 o
   1  18  14        2.22      -81.39    119.46 o
   1   1  15     5244.23     5224.70     98.52 o
   2   1  15     3714.58     3565.42    111.61 o
   3   1  15     1928.67     1952.69     67.00 o
   4   1  15     2985.70     3197.22     83.60 o
   5   1  15     1266.95     1264.84     72.17 o
   6   1  15     2232.66     2045.21     83.12 o
   7   1  15     3114.29     3017.84    108.34 o
   8   1  15      204.57      244.64     58.94 o
   9   1  15     1571.84     1552.31     78.60 o
  10   1  15     2413.09     2502.82     91.43 o
  11   1  15     1062.42     1144.25     75.23 o
  12   1  15     1343.95     1440.39     83.27 o
  13   1  15       54.12        7.67     77.80 o
  14   1  15      150.51      -56.03     82.89 o
  15   1  15      457.87      459.16     93.19 o
   0   2  15     7779.21     7728.17    192.92 o
   1   2  15      103.09      -11.46     42.54 o
   2   2  15     4508.20     4356.72    111.10 o
   3   2  15    14578.47    14959.32    181.15 o
   4   2  15      142.72      149.07     48.58 o
   5   2  15    16296.68    15953.65    224.76 o
   6   2  15     3665.77     3777.90    146.54 o
   7   2  15     4370.80     4052.90    115.64 o
   8   2  15     7505.99     7554.37    174.69 o
   9   2  15       65.76        4.44     58.72 o
  10   2  15     2563.69     2491.13     91.32 o
  11   2  15     4365.50     4491.43    139.80 o
  12   2  15      146.49      111.31     69.28 o
  13   2  15     3620.64     3662.60    137.36 o
  14   2  15     1603.65     1685.00    122.10 o
  15   2  15      263.67      184.27     89.16 o
   1   3  15    23068.66    23286.24    230.02 o
   2   3  15    22361.04    22793.46    235.34 o
   3   3  15     3300.27     3033.73    113.12 o
   4   3  15    23350.60    23396.70    278.66 o
   5   3  15     3581.47     3603.29    102.25 o
   6   3  15     3554.44     3414.40    101.68 o
   7   3  15     9671.77     9872.53    163.71 o
   8   3  15     1167.91     1257.96     70.60 o
   9   3  15     7269.82     7414.40    153.51 o
  10   3  15     5890.61     6461.80    144.51 o
  11   3  15     2412.12     2284.18     88.60 o
  12   3  15     4479.89     4553.26    131.16 o
  13   3  15      304.48      183.03     76.32 o
  14   3  15      512.91      332.89     91.56 o
  15   3  15     1349.11     1354.20    101.14 o
   0   4  15    30086.92    31272.00    420.72 o
   1   4  15     2851.91     2893.74     67.21 o
   2   4  15     9579.53     9206.74    118.56 o
   3   4  15    14859.57    14467.90    158.98 o
   4   4  15     2544.94     2537.52     89.16 o
   5   4  15    11667.16    11500.90    161.25 o
   6   4  15    13981.88    14032.27    202.22 o
   7   4  15     1310.49     1311.84     73.90 o
   8   4  15     6208.67     6045.64    138.74 o
   9   4  15     1700.89     1940.58     86.96 o
  10   4  15      836.93      868.64     73.46 o
  11   4  15     2942.90     2857.61     97.19 o
  12   4  15      259.61      280.16     74.45 o
  13   4  15     1235.12     1106.13     90.25 o
  14   4  15     1630.79     1590.14    105.02 o
  15   4  15       71.49      -33.20     76.74 o
   1   5  15     2550.44     2635.62     65.32 o
   2   5  15     4511.77     4582.85     83.78 o
   3   5  15      802.09      673.41     48.09 o
   4   5  15     4996.73     4750.43     92.87 o
   5   5  15       43.06       70.38     44.23 o
   6   5  15      441.08      397.76     52.75 o
   7   5  15      722.84      704.56     54.24 o
   8   5  15       12.00      -45.45     50.53 o
   9   5  15     1774.26     1882.16     76.39 o
  10   5  15      312.13      334.80     65.59 o
  11   5  15     1082.31     1087.81     76.52 o
  12   5  15     1608.96     1708.45    103.58 o
  13   5  15       76.97       74.93     70.16 o
  14   5  15      105.60      -86.15     86.15 o
   0   6  15       88.66        4.56     62.01 o
   1   6  15     1758.68     1595.34     63.62 o
   2   6  15      195.39      263.52     46.30 o
   3   6  15     1824.09     1658.00     66.66 o
   4   6  15       36.33       20.75     48.46 o
   5   6  15      268.68      324.00     49.18 o
   6   6  15      322.58      288.23     50.15 o
   7   6  15       12.83       -2.28     45.96 o
   8   6  15        1.64        8.90     48.17 o
   9   6  15       11.84       -4.67     52.91 o
  10   6  15        9.46      -45.43     54.23 o
  11   6  15       66.66       49.61     70.47 o
  12   6  15       38.78      -72.78     78.21 o
  13   6  15       16.05       77.85     78.94 o
  14   6  15        3.57       16.72     83.73 o
   1   7  15     3726.15     3688.65    102.96 o
   2   7  15      818.05      982.58     61.50 o
   3   7  15       36.97       17.49     51.00 o
   4   7  15     5254.68     4975.97    105.89 o
   5   7  15      438.91      469.81     56.68 o
   6   7  15     2220.45     2041.27     77.86 o
   7   7  15     3421.17     3404.39     84.95 o
   8   7  15        5.47      -47.06     47.06 o
   9   7  15     2770.17     2737.02     78.90 o
  10   7  15     1334.31     1328.00     71.22 o
  11   7  15       22.64       66.65     65.39 o
  12   7  15     1362.22     1439.47     91.51 o
  13   7  15       47.02        7.00     94.28 o
  14   7  15      491.75      460.37     92.53 o
   0   8  15    16033.25    16545.99    283.13 o
   1   8  15     5950.61     6095.85    133.67 o
   2   8  15     8094.01     7787.26    160.57 o
   3   8  15    10622.83    10843.65    166.58 o
   4   8  15      113.50       40.03     54.18 o
   5   8  15     9976.56     9467.01    156.57 o
   6   8  15     6308.85     6458.97    175.05 o
   7   8  15      722.68      669.01     82.19 o
   8   8  15     8162.10     8162.97    139.14 o
   9   8  15      944.00     1116.08     62.71 o
  10   8  15     2516.72     2375.33     80.38 o
  11   8  15     1654.16     1657.59     90.05 o
  12   8  15      157.45      101.12     72.98 o
  13   8  15     1038.93      957.39     86.83 o
   1   9  15     5259.54     5066.45    127.22 o
   2   9  15     3510.23     3238.68    101.52 o
   3   9  15     2212.08     1983.33     88.06 o
   4   9  15     9799.66    10131.64    173.43 o
   5   9  15      419.07      421.46     68.36 o
   6   9  15     7490.93     7276.42    196.66 o
   7   9  15     7270.78     7262.72    141.74 o
   8   9  15       94.39      -55.78     55.78 o
   9   9  15     4076.79     3950.11    113.29 o
  10   9  15     3751.56     3789.32     92.18 o
  11   9  15     1132.55     1026.93     80.82 o
  12   9  15     4814.07     5113.34    145.73 o
  13   9  15      108.85       78.97     74.94 o
   0  10  15    12690.68    12460.73    255.11 o
   1  10  15      164.13      200.70     67.90 o
   2  10  15     4446.00     4506.36    120.38 o
   3  10  15     3301.95     3245.84    123.78 o
   4  10  15       16.87      -65.68     65.68 o
   5  10  15     5471.32     5453.27    210.39 o
   6  10  15     2271.14     2283.69    102.12 o
   7  10  15      423.83      343.32     66.46 o
   8  10  15     6299.59     6068.93    146.50 o
   9  10  15       63.14      -52.65     62.47 o
  10  10  15     1575.19     1489.10     80.43 o
  11  10  15      648.90      667.50     81.15 o
  12  10  15       59.18       61.97     72.36 o
   1  11  15     2101.62     2109.33    132.41 o
   2  11  15     2805.99     2700.65    104.31 o
   3  11  15      451.63      461.28     76.66 o
   4  11  15     3116.87     3243.56    152.56 o
   5  11  15     1615.23     1643.17    127.68 o
   6  11  15      443.00      302.44     75.10 o
   7  11  15      834.24      639.86     86.72 o
   8  11  15      246.57      292.38     77.43 o
   9  11  15       42.00      -27.64     69.98 o
  10  11  15     1078.92     1159.05     89.84 o
  11  11  15       43.10      -60.42     81.64 o
  12  11  15      241.08      305.10    193.42 o
   0  12  15      208.91      225.95    124.33 o
   1  12  15        3.86       -1.75     80.02 o
   2  12  15       23.52      -72.09     72.09 o
   3  12  15      305.13      340.04     78.70 o
   4  12  15        5.60       11.17     69.68 o
   5  12  15      442.60      362.89     81.71 o
   6  12  15       13.80      -82.25     82.25 o
   7  12  15       27.33      -45.25     79.20 o
   8  12  15       87.01      131.01     83.15 o
   9  12  15       56.48       26.70     82.12 o
  10  12  15        1.52      -69.50     85.08 o
  11  12  15       54.09      147.78    100.91 o
   1  13  15     3495.07     3190.60    141.93 o
   2  13  15     3017.41     2771.58    124.63 o
   3  13  15     1522.61     1524.88     93.68 o
   4  13  15     3643.14     3776.82    164.51 o
   5  13  15     1164.21     1385.83     98.15 o
   6  13  15      511.10      528.27     89.34 o
   7  13  15     2730.18     2958.05    126.31 o
   8  13  15      486.09      476.23    104.24 o
   9  13  15     1065.22     1032.85    106.80 o
  10  13  15     1053.28     1006.27    107.02 o
   0  14  15     6834.51     6676.45    633.75 o
   1  14  15      243.86      297.58    101.07 o
   2  14  15     2715.88     2425.79    125.65 o
   3  14  15     4840.87     4845.93    175.44 o
   4  14  15       41.64       35.56    100.24 o
   5  14  15     4469.49     4775.72    153.96 o
   6  14  15     3943.59     3925.40    164.09 o
   7  14  15      377.90      336.69     93.91 o
   8  14  15     3805.12     3941.07    143.53 o
   9  14  15       46.38      -14.81    103.36 o
   1  15  15     6061.65     6001.92    264.70 o
   2  15  15     2572.65     2626.80    142.29 o
   3  15  15     1414.80     1557.55    120.77 o
   4  15  15     6989.89     6739.09    240.20 o
   5  15  15     1713.12     1756.65    132.25 o
   6  15  15     1626.37     1458.46    125.60 o
   7  15  15     1533.81     1760.99    129.00 o
   0  16  15     2749.34     3248.54    226.71 o
   1  16  15      336.15      507.05    119.61 o
   2  16  15     2252.50     2054.46    141.68 o
   3  16  15     1084.54     1288.30    130.86 o
   4  16  15      120.63      -44.73    111.68 o
   5  16  15     1203.67      943.07    137.82 o
   6  16  15     1705.53     1355.74    374.88 o
   1  17  15       13.67      -32.50    116.34 o
   2  17  15       27.79       29.21    117.98 o
   3  17  15       64.40      -73.42    150.48 o
   0   0  16     9477.71     8926.89    266.67 o
   1   0  16     4495.57     4546.59    135.96 o
   2   0  16       77.31      143.63     73.36 o
   3   0  16    29200.74    30917.01    467.25 o
   4   0  16     1012.14      900.00    101.49 o
   5   0  16    31159.55    31925.80    543.73 o
   6   0  16       84.51      153.91     85.85 o
   7   0  16      898.44      519.28     97.34 o
   8   0  16     1753.91     1662.79    118.55 o
   9   0  16     3678.26     3736.04    157.39 o
  10   0  16       86.47      -64.35     89.13 o
  11   0  16     5677.33     5934.77    204.06 o
  12   0  16       22.10      -22.92     85.90 o
  13   0  16     4773.45     5014.00    253.74 o
  14   0  16      181.31      452.96    138.92 o
   1   1  16    23250.94    23590.53    245.02 o
   2   1  16     4414.73     4358.43    102.73 o
   3   1  16     3719.11     3528.43     95.32 o
   4   1  16      638.17      650.04     67.51 o
   5   1  16     5249.57     5617.17    136.02 o
   6   1  16       13.02       36.16     60.16 o
   7   1  16    15296.23    15398.66    227.54 o
   8   1  16      176.86      144.05     62.62 o
   9   1  16     6665.88     6544.98    148.71 o
  10   1  16      813.37      779.13     73.25 o
  11   1  16      560.45      469.64     71.15 o
  12   1  16       23.69       22.57     71.14 o
  13   1  16      443.82      458.12     99.14 o
  14   1  16        2.45      -64.92    118.00 o
   0   2  16     1825.98     1802.08     94.56 o
   1   2  16     1024.81     1033.78     58.46 o
   2   2  16      291.99      237.01     51.37 o
   3   2  16     2413.23     2404.83     80.80 o
   4   2  16        9.17       -4.35     55.28 o
   5   2  16     5603.75     5291.75    214.96 o
   6   2  16      251.81      276.17     65.46 o
   7   2  16     2427.11     2484.14    100.32 o
   8   2  16      176.26      159.63     64.52 o
   9   2  16      117.48      108.04     64.18 o
  10   2  16        6.31      -61.34     61.34 o
  11   2  16     1638.68     1674.23     87.44 o
  12   2  16      100.46      -37.84     72.37 o
  13   2  16     1279.65     1145.74    103.74 o
  14   2  16        5.86      -11.66     88.93 o
   1   3  16      284.61      238.42     50.58 o
   2   3  16      126.23      135.98     50.55 o
   3   3  16      776.54      926.24     64.16 o
   4   3  16      118.57      203.81     57.76 o
   5   3  16      498.53      577.45     68.85 o
   6   3  16        8.32      -29.40     60.72 o
   7   3  16      133.13      150.74     60.72 o
   8   3  16       96.83       86.20     65.43 o
   9   3  16      285.51      288.53     69.10 o
  10   3  16       45.65       -2.52     64.19 o
  11   3  16       50.95       63.51     65.39 o
  12   3  16       10.17      -72.77     72.77 o
  13   3  16        3.10      -64.87     77.90 o
  14   3  16      181.02      232.34     95.08 o
   0   4  16      847.83      819.30     69.50 o
   1   4  16      427.28      399.46     47.36 o
   2   4  16       65.35       63.39     47.19 o
   3   4  16     6533.81     6564.69    120.60 o
   4   4  16        9.23       -2.36     55.31 o
   5   4  16     6239.67     6347.53    146.49 o
   6   4  16       77.87        2.33     63.15 o
   7   4  16      567.36      508.33     74.03 o
   8   4  16      601.12      559.58     71.86 o
   9   4  16      719.14      801.35     77.15 o
  10   4  16        3.97      -39.08     65.24 o
  11   4  16     2947.91     3003.15    103.15 o
  12   4  16      116.84       56.89     82.98 o
  13   4  16     2076.74     2141.86    109.54 o
  14   4  16      294.11      303.26    104.50 o
   1   5  16    18574.37    18580.54    189.11 o
   2   5  16      148.12      148.99     47.84 o
   3   5  16     6843.76     6381.64    115.56 o
   4   5  16      508.17      490.27     54.99 o
   5   5  16      458.94      475.44     56.30 o
   6   5  16        6.20       11.15     59.38 o
   7   5  16    10194.81    10767.64    207.13 o
   8   5  16      117.04      163.58     65.48 o
   9   5  16    12396.45    12337.54    209.89 o
  10   5  16      338.28      300.90     73.02 o
  11   5  16     1355.56     1271.23     93.87 o
  12   5  16      355.05      318.39     88.06 o
  13   5  16      562.99      813.78     93.15 o
  14   5  16       69.48        7.39     95.00 o
   0   6  16      926.08     1107.04     91.58 o
   1   6  16     6238.90     6455.45    118.51 o
   2   6  16     1483.52     1411.73     66.76 o
   3   6  16    22830.87    22196.66    234.40 o
   4   6  16      939.00      873.93     58.08 o
   5   6  16    16935.59    16291.77    190.49 o
   6   6  16     1903.69     1965.51     72.00 o
   7   6  16     4224.11     4281.00    108.38 o
   8   6  16      497.21      498.09     62.50 o
   9   6  16     1612.34     1820.11     83.52 o
  10   6  16       87.36       75.86     69.08 o
  11   6  16     8679.41     9302.65    206.23 o
  12   6  16     1596.70     1626.76    115.97 o
  13   6  16     4377.03     4333.88    146.87 o
   1   7  16    19993.53    20434.55    241.68 o
   2   7  16      139.47      101.39     60.40 o
   3   7  16     2744.04     2430.98     90.55 o
   4   7  16      126.97      242.28     61.50 o
   5   7  16     2329.60     2314.96    100.13 o
   6   7  16        1.76       32.57     52.46 o
   7   7  16    11645.17    11334.70    153.53 o
   8   7  16       31.16      -10.61     54.53 o
   9   7  16     7463.65     7349.33    136.17 o
  10   7  16      517.02      547.04     68.17 o
  11   7  16      431.83      407.83     76.50 o
  12   7  16      156.80      102.43     90.93 o
  13   7  16      428.52      468.57     93.91 o
   0   8  16       41.60       10.73     79.34 o
   1   8  16      967.43      906.06     70.19 o
   2   8  16      183.80      135.83     62.87 o
   3   8  16     5873.36     5805.39    192.06 o
   4   8  16       27.69       27.40     63.56 o
   5   8  16     3848.59     3833.38    109.34 o
   6   8  16       29.56       -4.26     59.44 o
   7   8  16       31.99       11.20     55.32 o
   8   8  16       67.11       23.64     53.56 o
   9   8  16      460.43      407.69     69.06 o
  10   8  16       89.50       -7.43     58.84 o
  11   8  16      899.07      925.39     88.50 o
  12   8  16       56.14      120.55     79.04 o
   1   9  16     1913.71     1847.53     87.73 o
   2   9  16     1109.86      974.21     78.75 o
   3   9  16       53.63        6.03     65.98 o
   4   9  16       18.75      -50.35     65.20 o
   5   9  16        5.03       -8.74     70.82 o
   6   9  16        8.20      -49.69     71.33 o
   7   9  16        8.93      -27.24     65.61 o
   8   9  16        1.44      -60.42     60.48 o
   9   9  16      170.98      215.31     59.83 o
  10   9  16       40.51       98.36     63.15 o
  11   9  16       24.49       22.68     71.04 o
  12   9  16       25.83       44.02     79.89 o
   0  10  16      316.25      530.07    131.94 o
   1  10  16     3766.28     3710.62    115.20 o
   2  10  16      403.59      341.96     74.46 o
   3  10  16    12059.13    12107.02    200.35 o
   4  10  16      423.07      311.66     78.69 o
   5  10  16     4322.22     4148.10    146.11 o
   6  10  16      532.94      516.90     81.74 o
   7  10  16      220.93       85.39     71.91 o
   8  10  16       49.68       -5.60     72.56 o
   9  10  16     1618.63     1822.51    110.75 o
  10  10  16      286.36      111.03     65.26 o
  11  10  16     1681.04     1811.02    102.61 o
   1  11  16    16238.22    16018.02    251.71 o
   2  11  16      169.18       37.51     74.24 o
   3  11  16     2016.27     1885.92     99.18 o
   4  11  16      140.62      244.53     80.10 o
   5  11  16     1851.55     2049.90    107.02 o
   6  11  16      153.68       21.98     74.52 o
   7  11  16     7831.57     8277.06    192.99 o
   8  11  16      302.82      112.45     82.32 o
   9  11  16     4787.64     4781.98    141.98 o
  10  11  16      837.59      682.04     94.26 o
  11  11  16      699.48      221.05    333.80 o
   0  12  16       54.00      -99.56    122.73 o
   1  12  16     1164.14      981.81    102.91 o
   2  12  16       39.52       41.30     84.42 o
   3  12  16    11047.35    11293.47    207.76 o
   4  12  16       15.96        6.85     81.88 o
   5  12  16    10539.78    10898.95    259.85 o
   6  12  16       48.46       44.46     80.11 o
   7  12  16     1312.91     1073.89     99.42 o
   8  12  16      432.70      367.46     89.33 o
   9  12  16     1271.23     1326.36    103.31 o
  10  12  16        1.94      -98.83     98.83 o
   1  13  16     4944.76     4800.42    164.04 o
   2  13  16      939.04      817.26    108.47 o
   3  13  16     1538.56     1577.01    120.49 o
   4  13  16      124.23      -21.59     82.71 o
   5  13  16      579.38      602.53     95.97 o
   6  13  16      156.62      170.40     87.37 o
   7  13  16     4372.86     4785.34    150.87 o
   8  13  16      580.69      713.35     99.87 o
   9  13  16     3364.06     3526.50    169.24 o
   0  14  16        8.87      -61.76    141.95 o
   1  14  16      154.35        9.69    103.44 o
   2  14  16        3.13      -99.39     99.39 o
   3  14  16     1407.34     1477.36    124.33 o
   4  14  16      212.70      175.44    106.64 o
   5  14  16      989.03      807.55    117.31 o
   6  14  16       77.58       52.86    102.53 o
   7  14  16      208.27      138.25    103.41 o
   1  15  16       13.95       16.79    107.12 o
   2  15  16      233.27      183.80    109.96 o
   3  15  16       33.73       -0.06    116.02 o
   4  15  16      195.71       71.62    116.39 o
   5  15  16       29.14      -77.00    111.64 o
   6  15  16       17.12     -120.11    144.69 o
   0  16  16       16.04     -136.13    159.80 o
   1  16  16      357.97      207.81    119.51 o
   2  16  16       14.81     -110.49    110.49 o
   3  16  16     2038.08     1969.51    155.47 o
   1   1  17     3787.59     3618.40     97.19 o
   2   1  17       29.90       39.98     54.85 o
   3   1  17     1527.53     1508.66     77.76 o
   4   1  17      848.70      875.42     77.08 o
   5   1  17      573.26      519.94     72.35 o
   6   1  17      597.24      664.60     75.43 o
   7   1  17     4162.79     4522.83    124.09 o
   8   1  17     1027.41     1094.81     81.84 o
   9   1  17     2439.37     2395.92    119.13 o
  10   1  17       63.35       99.12     69.52 o
  11   1  17      321.67      337.64     74.87 o
  12   1  17     1484.93     1430.96     97.02 o
  13   1  17      272.07      203.50    100.01 o
   0   2  17    13124.61    13518.44    244.85 o
   1   2  17     4205.37     4004.80    136.21 o
   2   2  17     4233.45     4080.68    112.85 o
   3   2  17    14197.82    14676.94    211.14 o
   4   2  17       80.44       11.47     62.74 o
   5   2  17    13530.01    13710.36    218.35 o
   6   2  17     2403.04     2245.06    103.69 o
   7   2  17      547.65      403.30     72.34 o
   8   2  17     3024.06     2985.20    107.20 o
   9   2  17     2954.12     3207.35    110.21 o
  10   2  17     1281.56     1208.82     91.12 o
  11   2  17     3785.65     3789.96    119.76 o
  12   2  17       33.42      -75.34     75.34 o
  13   2  17     2418.81     2512.09    143.92 o
   1   3  17    24017.63    24861.63    286.23 o
   2   3  17     7564.05     7593.55    142.93 o
   3   3  17     2002.03     2051.88    104.41 o
   4   3  17     7068.81     7395.55    162.12 o
   5   3  17     4588.56     4876.14    142.90 o
   6   3  17     1406.23     1630.77    107.48 o
   7   3  17    16403.15    17290.36    255.80 o
   8   3  17       54.33      -22.53     68.24 o
   9   3  17     7315.88     7381.02    169.12 o
  10   3  17     1024.11     1123.41     85.01 o
  11   3  17       55.11       41.73     71.49 o
  12   3  17     1652.09     1797.89    104.72 o
  13   3  17     1279.46     1553.47    154.26 o
   0   4  17    12613.24    12587.50    289.71 o
   1   4  17     2618.92     2917.57     99.95 o
   2   4  17     2577.27     2719.51     96.99 o
   3   4  17    12483.75    12949.12    199.87 o
   4   4  17        7.21      -55.88     65.34 o
   5   4  17     5536.33     5171.22    136.11 o
   6   4  17     1755.00     1907.36     97.29 o
   7   4  17      912.79      829.19     81.54 o
   8   4  17     3015.65     3060.35    112.18 o
   9   4  17     2054.87     2226.42    100.80 o
  10   4  17      554.08      427.33     77.32 o
  11   4  17     3855.47     3772.02    131.13 o
  12   4  17       21.07      -71.01     82.48 o
  13   4  17     1358.52     1371.04    104.52 o
   1   5  17     6191.07     6549.90    121.30 o
   2   5  17     4033.91     3689.20    104.69 o
   3   5  17      311.19      178.00     56.93 o
   4   5  17     1267.66     1244.10     73.55 o
   5   5  17      595.77      484.71     71.62 o
   6   5  17      466.89      453.20     76.47 o
   7   5  17     2758.86     2839.25    138.42 o
   8   5  17       43.18      -43.38     78.10 o
   9   5  17     1422.51     1343.27     89.97 o
  10   5  17       81.90      153.67     74.26 o
  11   5  17      162.97      265.68     85.87 o
  12   5  17       25.83       13.90     86.07 o
  13   5  17       82.49      -83.79     83.79 o
   0   6  17      631.13      568.27     81.74 o
   1   6  17      111.82       44.32     54.59 o
   2   6  17      282.29      237.38     58.91 o
   3   6  17      264.38      258.31     57.61 o
   4   6  17      511.47      386.71     62.01 o
   5   6  17       17.08       -0.79     59.90 o
   6   6  17      130.45      255.02     64.42 o
   7   6  17        3.90      -36.34     65.51 o
   8   6  17      113.64       19.55     74.30 o
   9   6  17        1.79      -73.32     73.32 o
  10   6  17       19.59       21.82     72.58 o
  11   6  17       67.74      -23.05     83.71 o
  12   6  17      111.47      131.93     92.10 o
   1   7  17     4052.46     4199.80    108.37 o
   2   7  17     1163.97     1227.83     73.07 o
   3   7  17       24.47        7.78     59.27 o
   4   7  17     1963.74     1986.42     85.77 o
   5   7  17     2006.93     1977.32     82.03 o
   6   7  17      618.68      442.51     65.70 o
   7   7  17     3591.42     3613.11    102.16 o
   8   7  17      383.65      391.51     69.51 o
   9   7  17     2213.94     2323.78     96.65 o
  10   7  17     1471.51     1481.54     95.99 o
  11   7  17        7.75      -65.06     84.87 o
  12   7  17      690.49      879.42    107.59 o
   0   8  17      677.87      748.70    109.40 o
   1   8  17     1498.51     1644.18     86.96 o
   2   8  17     1410.75     1323.08     83.20 o
   3   8  17     8852.54     8717.92    170.11 o
   4   8  17      386.73      221.65     75.44 o
   5   8  17     5768.32     5708.35    135.98 o
   6   8  17       92.91       74.01     66.58 o
   7   8  17     1503.82     1537.39     78.39 o
   8   8  17     3129.22     3058.25    100.23 o
   9   8  17     1113.27     1192.36     77.38 o
  10   8  17     1815.61     1919.02     92.35 o
  11   8  17     4935.06     5207.64    164.22 o
   1   9  17     7240.48     7287.83    168.51 o
   2   9  17      396.17      446.95     74.98 o
   3   9  17     1382.43     1334.67     87.67 o
   4   9  17     3047.75     3252.15    118.36 o
   5   9  17     1454.29     1668.35     97.99 o
   6   9  17     2963.59     2998.64    136.96 o
   7   9  17     7436.96     7706.58    158.15 o
   8   9  17       92.30        0.78     63.64 o
   9   9  17     5994.71     6137.60    213.29 o
  10   9  17      740.15      731.55     84.52 o
  11   9  17       50.49      -85.68     85.68 o
   0  10  17      660.41      618.58    130.70 o
   1  10  17     1899.94     1853.69    112.80 o
   2  10  17     1496.93     1476.18     98.02 o
   3  10  17     9050.27     9297.50    183.77 o
   4  10  17        5.27      -42.57     77.00 o
   5  10  17     8253.58     8377.45    186.46 o
   6  10  17      715.91      726.37     90.34 o
   7  10  17      387.77      142.47     76.18 o
   8  10  17      937.43      947.03     84.20 o
   9  10  17     1122.07     1306.83     87.61 o
  10  10  17     1161.90     1246.37    105.90 o
   1  11  17      877.38      787.03     98.77 o
   2  11  17      164.03       19.04     83.81 o
   3  11  17      544.09      475.05     96.84 o
   4  11  17      489.38      504.00     89.53 o
   5  11  17       17.64      179.72     85.67 o
   6  11  17      155.70      176.59     81.52 o
   7  11  17     1058.53     1147.99     94.31 o
   8  11  17      233.37      204.86     87.73 o
   9  11  17      582.79      601.66     84.38 o
   0  12  17        6.46        8.86    130.92 o
   1  12  17        1.39      -88.84     88.84 o
   2  12  17       48.26       72.76     95.11 o
   3  12  17       30.41       27.54     94.94 o
   4  12  17      464.85      412.76    100.83 o
   5  12  17       36.07       27.33     82.97 o
   6  12  17        3.92      -81.95     81.95 o
   7  12  17       17.14      -85.85     85.85 o
   8  12  17      132.41        1.93     88.03 o
   1  13  17     3145.96     3086.89    147.40 o
   2  13  17      621.68      639.16    109.99 o
   3  13  17      266.70      283.14    112.78 o
   4  13  17     1734.06     1536.32    124.58 o
   5  13  17      671.08      641.60    103.66 o
   6  13  17      690.85      768.25     98.76 o
   7  13  17     1501.05     1528.11    112.97 o
   0  14  17     3971.35     3906.69    228.24 o
   1  14  17     1796.04     1775.76    134.80 o
   2  14  17     2013.21     2297.69    142.39 o
   3  14  17     7306.55     7478.39    221.80 o
   4  14  17       39.59       94.51    116.38 o
   5  14  17     4989.38     5309.77    181.70 o
   6  14  17     1430.07     1397.80    170.58 o
   1  15  17     6464.30     6619.63    289.94 o
   2  15  17      890.30      768.08    134.27 o
   3  15  17      384.61      292.07    125.62 o
   0   0  18    22443.76    23588.68    624.54 o
   1   0  18       99.39      204.61     87.52 o
   2   0  18    10568.20    10852.80    278.96 o
   3   0  18     4264.23     4224.37    252.76 o
   4   0  18      358.04      380.37    110.44 o
   5   0  18     2427.70     2542.20    146.91 o
   6   0  18     9816.36     9737.10    269.22 o
   7   0  18      143.78       51.57    103.53 o
   8   0  18    10114.40    10301.01    357.27 o
   9   0  18      810.67      913.23    151.21 o
  10   0  18     2539.04     2321.82    150.67 o
  11   0  18     1186.44     1018.94    126.37 o
  12   0  18        3.71     -105.12    132.65 o
   1   1  18      426.28      286.95     62.14 o
   2   1  18    10744.69    11362.53    188.52 o
   3   1  18       60.09       99.73     68.15 o
   4   1  18    11135.95    11536.90    203.88 o
   5   1  18     1052.68     1028.15     84.27 o
   6   1  18     4291.65     4225.70    134.97 o
   7   1  18     1362.39     1273.18     89.55 o
   8   1  18       13.07      -70.73     70.73 o
   9   1  18      251.14      263.88     77.00 o
  10   1  18     1411.06     1671.39     98.25 o
  11   1  18        1.75      -27.35     74.86 o
  12   1  18     3461.41     3722.10    147.98 o
   0   2  18     2647.00     2704.37    169.00 o
   1   2  18       51.39       82.89     64.04 o
   2   2  18     1704.20     1676.15     86.69 o
   3   2  18     1090.46     1113.13     84.83 o
   4   2  18       20.11      -47.92     68.66 o
   5   2  18      648.73      611.06     78.27 o
   6   2  18      357.57      495.97     78.05 o
   7   2  18       28.02       63.75     71.62 o
   8   2  18     3308.42     3140.16    115.38 o
   9   2  18       49.92       18.75     73.49 o
  10   2  18     1121.62     1024.39     88.96 o
  11   2  18      246.90      293.58     79.73 o
  12   2  18        5.19      -82.20     82.20 o
   1   3  18     1188.03     1230.17     80.24 o
   2   3  18       60.40      -26.88     64.48 o
   3   3  18        3.28       -9.95     68.68 o
   4   3  18      608.62      579.93     79.09 o
   5   3  18     1576.94     1433.69     92.13 o
   6   3  18      368.51      223.84     74.48 o
   7   3  18      243.78      289.32     76.62 o
   8   3  18       75.43       29.67     74.89 o
   9   3  18       27.85      -12.85     74.79 o
  10   3  18       26.91      -73.00     73.00 o
  11   3  18      240.25      198.52     89.60 o
  12   3  18       42.39      102.36     87.04 o
   0   4  18     5465.59     5686.54    246.09 o
   1   4  18      370.93      207.35     73.63 o
   2   4  18     2558.71     2469.17    104.54 o
   3   4  18     1553.75     1415.76     90.60 o
   4   4  18       98.01       76.24     71.21 o
   5   4  18      448.35      541.68     79.73 o
   6   4  18     2448.70     2564.72    108.34 o
   7   4  18      390.65      408.46     80.11 o
   8   4  18     2915.92     2928.12    114.85 o
   9   4  18      867.84      848.52     87.41 o
  10   4  18     1480.04     1632.07    100.04 o
  11   4  18      342.28      271.39     88.38 o
  12   4  18       23.39      -48.02     88.60 o
   1   5  18     3828.67     3956.36    149.26 o
   2   5  18     5207.38     5019.67    146.56 o
   3   5  18        6.52      -64.16     78.31 o
   4   5  18     9088.20     8983.61    188.32 o
   5   5  18     1119.51     1123.92    114.76 o
   6   5  18     9685.75     9432.64    211.18 o
   7   5  18     1390.02     1478.83     96.47 o
   8   5  18      607.91      399.65     82.23 o
   9   5  18      279.23      296.98     81.55 o
  10   5  18     1910.70     2153.64    109.12 o
  11   5  18       73.30      -14.73     87.02 o
  12   5  18     2408.49     2506.49    130.22 o
   0   6  18    19556.39    19972.26    337.51 o
   1   6  18      888.34     1061.49     77.16 o
   2   6  18     7262.08     7122.00    141.95 o
   3   6  18     1473.55     1497.03     85.83 o
   4   6  18       16.85      -66.15     66.15 o
   5   6  18     1439.95     1230.55     86.85 o
   6   6  18     3059.79     3528.77    119.51 o
   7   6  18      156.14      151.87     79.26 o
   8   6  18    11013.85    11652.98    290.42 o
   9   6  18      638.78      696.57     90.52 o
  10   6  18     4520.62     4229.98    152.25 o
  11   6  18      905.77      946.72    102.74 o
   1   7  18     3150.09     3236.07    108.97 o
   2   7  18     9624.00    10085.57    166.79 o
   3   7  18       88.20       58.05     65.90 o
   4   7  18     9374.76     9738.68    171.77 o
   5   7  18      825.04      758.81     75.57 o
   6   7  18     2868.71     2609.26    103.54 o
   7   7  18     1487.56     1525.55     94.76 o
   8   7  18        6.01      -26.71     77.23 o
   9   7  18      455.19      551.70     90.16 o
  10   7  18     2554.80     2634.69    114.90 o
  11   7  18        0.84       97.08     97.71 o
   0   8  18     4888.22     5067.56    238.90 o
   1   8  18        5.92      -40.08     68.14 o
   2   8  18     1092.80     1004.28     77.64 o
   3   8  18      151.09      109.35     69.73 o
   4   8  18      122.45      121.07     70.67 o
   5   8  18      444.58      408.63     74.09 o
   6   8  18      587.73      526.99     75.28 o
   7   8  18       42.96      -30.63     74.52 o
   8   8  18     1116.79     1060.29     90.10 o
   9   8  18      274.23      214.08     85.24 o
  10   8  18      360.28      248.42     94.14 o
   1   9  18       21.08      -40.46     84.16 o
   2   9  18      136.55       26.71     79.39 o
   3   9  18        7.22      -22.71     77.32 o
   4   9  18      313.38      298.74     83.31 o
   5   9  18        0.40       49.64     72.54 o
   6   9  18      211.71      271.34     75.16 o
   7   9  18        0.87      -18.32     73.93 o
   8   9  18       36.06      -76.01     76.01 o
   9   9  18       62.27       -4.59     78.37 o
  10   9  18        7.03      -23.37    114.28 o
   0  10  18     5478.63     5387.58    273.51 o
   1  10  18       21.48       58.27     88.68 o
   2  10  18     2456.51     2348.52    137.08 o
   3  10  18       26.78       23.65     88.77 o
   4  10  18       10.75      -19.75     83.29 o
   5  10  18      112.72      107.44     84.97 o
   6  10  18     2403.06     2340.98    116.29 o
   7  10  18      229.69      332.07     76.49 o
   8  10  18     2180.99     2050.39    125.75 o
   9  10  18       14.67       35.72     82.71 o
   1  11  18      478.97      406.75    101.39 o
   2  11  18     4707.88     4498.79    166.68 o
   3  11  18      339.91      245.54    100.44 o
   4  11  18    10161.49    10857.41    239.78 o
   5  11  18      140.93       49.56     89.21 o
   6  11  18     3164.26     2865.26    119.78 o
   7  11  18      697.93      565.63    114.01 o
   8  11  18        8.05      -41.57     80.85 o
   0  12  18     8593.08     9644.16    330.66 o
   1  12  18      436.89      371.83    104.59 o
   2  12  18     3777.12     3676.63    160.59 o
   3  12  18     2365.89     2412.92    142.37 o
   4  12  18      249.07       -3.47    101.72 o
   5  12  18      913.48      997.01    108.30 o
   6  12  18     2869.68     2888.81    124.47 o
   7  12  18      259.14      418.96     98.49 o
   1  13  18      714.63      648.84    115.90 o
   2  13  18     1481.25     1526.87    150.85 o
   3  13  18      231.35      265.78    116.60 o
   4  13  18     3492.64     3408.56    213.17 o
   5  13  18      340.80      190.61    109.64 o
   0  14  18     2445.58     2435.40    207.36 o
   1  14  18      133.08      -60.87    111.32 o
   2  14  18      494.58      493.21    125.08 o
   3  14  18      247.92      320.71    152.36 o
   1   1  19       65.20       90.13     79.71 o
   2   1  19     3403.31     3319.90    127.97 o
   3   1  19      109.73      188.92     75.80 o
   4   1  19     7028.06     7216.51    173.93 o
   5   1  19       75.31      -14.39     73.83 o
   6   1  19     1252.64     1277.87     94.45 o
   7   1  19      145.83       94.76     78.48 o
   8   1  19      238.90      211.90     80.41 o
   9   1  19      257.15      276.32     81.72 o
  10   1  19     1455.98     1582.76    101.84 o
  11   1  19       82.25       26.61     80.85 o
   0   2  19    11900.90    12076.83    302.31 o
   1   2  19       13.24       27.56     80.06 o
   2   2  19     8178.78     8068.36    220.17 o
   3   2  19      111.88      173.62     77.32 o
   4   2  19        1.70      -16.90     74.84 o
   5   2  19      428.37      278.21     80.17 o
   6   2  19     4432.03     4593.88    137.78 o
   7   2  19     1144.32     1275.18     94.67 o
   8   2  19     4856.40     5054.42    143.54 o
   9   2  19       95.60      -36.29     79.40 o
  10   2  19     3086.50     3019.79    139.02 o
  11   2  19      318.51      274.57     94.92 o
   1   3  19     1479.39     1583.50    105.39 o
   2   3  19     8229.88     8807.47    203.31 o
   3   3  19       21.77      -29.99     81.67 o
   4   3  19    17475.40    18524.08    278.92 o
   5   3  19      186.94      245.82     79.86 o
   6   3  19     5760.83     5545.08    165.85 o
   7   3  19     1052.34      971.92     91.67 o
   8   3  19        8.21      -77.21     77.21 o
   9   3  19      505.66      490.22     89.00 o
  10   3  19     4704.85     5311.61    207.20 o
  11   3  19      194.26      143.47     94.60 o
   0   4  19    15542.08    17053.06    434.83 o
   1   4  19      230.37      163.82    126.42 o
   2   4  19     4944.95     4659.44    146.11 o
   3   4  19     3962.09     3960.67    170.34 o
   4   4  19       22.02      -35.71     84.28 o
   5   4  19     1844.24     1958.79    104.74 o
   6   4  19     4190.13     4526.30    139.83 o
   7   4  19       59.10      -80.03     80.03 o
   8   4  19     5950.24     6278.20    165.83 o
   9   4  19      228.87      176.72     83.05 o
  10   4  19     2405.31     2167.06    112.17 o
  11   4  19        8.54      -47.91     88.87 o
   1   5  19       22.44      -48.93     83.68 o
   2   5  19      498.81      390.47    100.47 o
   3   5  19      504.14      407.20     89.32 o
   4   5  19     2197.27     2122.98    119.16 o
   5   5  19        0.00      -75.64     91.29 o
   6   5  19     2041.19     2020.73    107.24 o
   7   5  19       29.13       56.93     80.96 o
   8   5  19      292.23      227.40     84.62 o
   9   5  19      229.49       89.32     83.05 o
  10   5  19      441.95      520.01     91.68 o
   0   6  19      287.96      188.69    119.78 o
   1   6  19      159.97       60.32     89.63 o
   2   6  19       21.72      -16.60     96.20 o
   3   6  19        6.63       41.03     86.80 o
   4   6  19       41.66      -85.48     85.48 o
   5   6  19       10.09      -86.54     86.54 o
   6   6  19       14.17       78.40     89.90 o
   7   6  19       85.32      100.16     89.10 o
   8   6  19       35.81      -81.81     81.81 o
   9   6  19        1.20       15.33     83.71 o
  10   6  19      112.89      -78.38     81.73 o
   1   7  19      505.52      586.71     82.39 o
   2   7  19     2605.82     2535.43    106.05 o
   3   7  19      191.84      265.25     72.74 o
   4   7  19     2511.48     2718.22    109.93 o
   5   7  19       10.27       64.91     86.21 o
   6   7  19      803.08      667.39     96.45 o
   7   7  19      459.33      546.95    100.62 o
   8   7  19      187.90      149.03     96.33 o
   9   7  19      426.30      372.89    100.25 o
  10   7  19     1644.75     1593.79    127.95 o
   0   8  19    15706.89    16185.42    344.88 o
   1   8  19       72.91       80.03     77.21 o
   2   8  19     5275.79     5283.40    169.63 o
   3   8  19      387.84      237.38     81.36 o
   4   8  19      134.83      185.65     75.59 o
   5   8  19     1130.29     1104.29     86.50 o
   6   8  19     5595.56     6073.81    187.01 o
   7   8  19      433.40      462.13     92.34 o
   8   8  19     6152.56     6531.01    181.80 o
   9   8  19        0.51       68.59     92.42 o
   1   9  19      349.27      272.76     84.79 o
   2   9  19     5120.64     4941.50    162.35 o
   3   9  19     1030.82      853.77     92.00 o
   4   9  19     9428.14     9730.84    189.54 o
   5   9  19      320.19      278.22     78.67 o
   6   9  19     2907.66     2879.37    112.05 o
   7   9  19      309.57      476.32     89.72 o
   8   9  19      565.82      688.48    100.14 o
   0  10  19     5080.19     5489.39    239.56 o
   1  10  19      184.78      233.00     95.76 o
   2  10  19     3454.49     3374.48    152.60 o
   3  10  19       18.42      -35.92    100.44 o
   4  10  19      112.70       71.60     89.99 o
   5  10  19      222.74      139.22     82.02 o
   6  10  19     2995.47     3068.85    116.48 o
   7  10  19      544.46      483.14     86.59 o
   1  11  19      982.97     1049.23    123.43 o
   2  11  19      396.48      393.29    113.13 o
   3  11  19        4.21      -89.95    105.06 o
   4  11  19      940.84      812.48    120.44 o
   5  11  19        6.70      -99.10     99.10 o
   6  11  19      233.32      117.71     99.48 o
   0  12  19      168.75      -73.60    144.66 o
   1  12  19       17.39     -108.57    108.57 o
   2  12  19      351.57      245.61    115.19 o
   3  12  19      138.92      134.50    112.50 o
   4  12  19       26.33      -28.13    111.00 o
   5  12  19       59.25      -15.41    272.17 o
   1  13  19      548.39      426.16    125.65 o
   2  13  19     1469.76     1810.19    176.88 o
   0   0  20      343.21      323.53    241.36 o
   1   0  20     1062.52     1345.84    162.70 o
   2   0  20      829.78      680.92    178.65 o
   3   0  20     8534.58     9071.47    328.33 o
   4   0  20      338.95      223.87    116.48 o
   5   0  20    10711.84    11045.77    306.82 o
   6   0  20     1099.98     1192.96    140.15 o
   7   0  20      587.68      541.44    128.97 o
   8   0  20     2455.25     2731.50    171.41 o
   9   0  20     1678.25     1934.28    158.20 o
  10   0  20      702.26      629.39    135.00 o
   1   1  20     8412.56     8549.40    225.33 o
   2   1  20      813.43      901.69    122.55 o
   3   1  20     2339.59     2103.21    129.33 o
   4   1  20     2839.58     3079.11    132.81 o
   5   1  20     1131.90     1162.32    157.14 o
   6   1  20      505.04      512.40     88.89 o
   7   1  20     2798.81     2980.98    122.85 o
   8   1  20      545.91      479.93     91.33 o
   9   1  20     2473.19     2484.50    119.83 o
  10   1  20     1688.77     1857.48    110.94 o
   0   2  20     2057.57     1931.32    176.45 o
   1   2  20      139.70       82.94     94.82 o
   2   2  20      326.85      253.35     98.34 o
   3   2  20      882.33      830.26    112.51 o
   4   2  20       84.33       74.89     89.81 o
   5   2  20     2919.39     2897.88    122.20 o
   6   2  20      912.22      924.90     95.06 o
   7   2  20       26.83      -57.62     80.70 o
   8   2  20      840.47      823.12     95.97 o
   9   2  20      473.29      588.64     93.77 o
  10   2  20       24.92      -29.13     85.90 o
   1   3  20       76.05       25.74    104.55 o
   2   3  20       91.06      110.56     97.69 o
   3   3  20        1.31       -5.10     98.37 o
   4   3  20      279.39      246.23     92.60 o
   5   3  20        1.35       38.41     90.79 o
   6   3  20      112.90      117.27     84.15 o
   7   3  20       22.01      -80.70     80.70 o
   8   3  20      145.57       41.93     84.90 o
   9   3  20       11.61      -83.67     83.67 o
  10   3  20      108.84       60.97     88.86 o
   0   4  20      472.78      326.78    211.38 o
   1   4  20      413.48      560.87    116.43 o
   2   4  20      651.41      758.79    110.84 o
   3   4  20     2519.75     2800.94    148.84 o
   4   4  20      100.50       99.45     90.95 o
   5   4  20     1865.54     1955.84    121.52 o
   6   4  20      927.30      964.02    106.12 o
   7   4  20      719.08      625.76     92.74 o
   8   4  20      399.16      175.69     96.08 o
   9   4  20      145.20      -66.20     86.10 o
   1   5  20     5347.81     5663.20    205.02 o
   2   5  20     2491.76     2515.47    139.71 o
   3   5  20     1974.24     2010.51    133.81 o
   4   5  20     3086.08     3139.76    145.98 o
   5   5  20      717.27      745.18    102.92 o
   6   5  20      249.48       51.95     94.66 o
   7   5  20     3542.67     3905.55    150.01 o
   8   5  20      152.28       63.20     94.30 o
   9   5  20     2525.83     2614.64    125.48 o
   0   6  20     5351.29     5440.07    255.96 o
   1   6  20     1112.92      810.63    124.76 o
   2   6  20     1859.94     1868.87    147.24 o
   3   6  20     5958.60     5618.49    188.44 o
   4   6  20      415.00      439.73     99.58 o
   5   6  20     6296.13     6725.40    246.68 o
   6   6  20     3469.19     3644.13    148.12 o
   7   6  20      420.61      382.94    101.18 o
   8   6  20     2022.56     2056.92    127.53 o
   9   6  20      496.07      572.44    105.81 o
   1   7  20     4261.03     4490.42    236.17 o
   2   7  20      686.07      527.70    126.99 o
   3   7  20      753.54      957.58    123.07 o
   4   7  20     1486.17     1378.83    131.49 o
   5   7  20      859.57      925.02    110.70 o
   6   7  20      921.46      655.36    107.37 o
   7   7  20     2884.59     3104.05    143.73 o
   8   7  20        5.34       22.46     99.50 o
   0   8  20       38.97      -48.39    115.79 o
   1   8  20       78.29      228.11     89.19 o
   2   8  20      474.85      432.48     93.13 o
   3   8  20     1328.81     1408.57    115.30 o
   4   8  20      196.64      168.27     92.90 o
   5   8  20     1100.06     1168.49    105.80 o
   6   8  20      276.55      295.34    104.39 o
   7   8  20       53.84        0.28    101.14 o
   1   9  20       73.29       49.61     90.60 o
   2   9  20       45.80       -7.56     90.01 o
   3   9  20       10.95      -22.50     89.80 o
   4   9  20      598.14      649.21     98.29 o
   5   9  20        2.59      -48.99     93.96 o
   6   9  20       59.43       52.95     87.89 o
   0  10  20      835.87      887.52    145.23 o
   1  10  20      508.66      393.54     99.29 o
   2  10  20       50.69       70.85     94.23 o
   3  10  20     2180.24     2119.38    122.81 o
   4  10  20       34.01      -48.53     93.33 o
   5  10  20      695.35      741.62    104.20 o
   1  11  20     4111.82     3820.69    168.81 o
   2  11  20      954.86     1000.11    116.47 o
   3  11  20      426.85      228.32    100.44 o
   1   1  21     2962.44     3184.80    187.53 o
   2   1  21      248.07      243.60    106.67 o
   3   1  21      200.79       86.70    112.06 o
   4   1  21       97.40      119.78    106.87 o
   5   1  21      897.23      787.09    119.03 o
   6   1  21      119.77       20.87     96.20 o
   7   1  21     1497.04     1513.79    132.23 o
   8   1  21      611.42      527.65     98.88 o
   0   2  21      196.68      324.70    183.14 o
   1   2  21     1817.08     1890.56    147.37 o
   2   2  21       36.45      -22.27    103.04 o
   3   2  21     9978.78    11209.10    265.94 o
   4   2  21       42.89       71.44    106.34 o
   5   2  21     5325.26     5581.99    191.97 o
   6   2  21       93.14      130.30     98.95 o
   7   2  21      657.81      639.35     99.02 o
   8   2  21       37.14      -41.08     93.89 o
   1   3  21     8294.83     8380.24    278.92 o
   2   3  21       48.01      -90.02    110.34 o
   3   3  21     1394.31     1248.32    137.41 o
   4   3  21       21.88     -100.56    104.60 o
   5   3  21     1105.68     1314.35    129.38 o
   6   3  21       17.42      -68.79     96.87 o
   7   3  21     7206.75     7471.80    204.82 o
   8   3  21      262.95      280.18    103.39 o
   0   4  21       10.26      135.36    190.01 o
   1   4  21      452.80       85.11    117.38 o
   2   4  21       19.45      -41.63    113.75 o
   3   4  21     4910.19     4849.41    247.27 o
   4   4  21       83.43      -35.85    107.29 o
   5   4  21     5658.17     6162.19    255.27 o
   6   4  21        2.91      -90.75     96.52 o
   7   4  21     1613.58     1147.34    117.97 o
   8   4  21       51.45      -33.01     99.80 o
   1   5  21     1468.38     1361.25    141.27 o
   2   5  21       33.49     -115.33    115.33 o
   3   5  21      546.33      765.03    132.00 o
   4   5  21       13.20      -55.85    107.95 o
   5   5  21       73.73        0.82    112.89 o
   6   5  21       15.48       22.75     98.45 o
   7   5  21     2297.96     2285.59    135.91 o
   0   6  21      151.98      129.11    192.05 o
   1   6  21        1.99     -116.53    116.53 o
   2   6  21       40.67     -116.84    116.84 o
   3   6  21        4.21     -118.36    118.36 o
   4   6  21       56.79      -14.12    111.17 o
   5   6  21        1.39      -33.97    112.12 o
   6   6  21       37.42     -106.05    106.05 o
   7   6  21        7.07      -24.85    101.58 o
   1   7  21     3185.96     3179.54    180.21 o
   2   7  21      121.81        4.54    124.28 o
   3   7  21      365.36      341.83    131.61 o
   4   7  21      714.40      743.47    138.18 o
   5   7  21      612.89      591.10    127.70 o
   6   7  21       28.23     -103.73    103.73 o
   0   8  21      221.33      -84.97    199.62 o
   1   8  21     1068.16     1154.22    147.00 o
   2   8  21       36.07       92.25    127.32 o
   3   8  21     5954.96     6103.43    230.25 o
   4   8  21      176.48       85.87    130.20 o
   5   8  21     5558.19     5837.43    211.77 o
   1   9  21     7421.44     7907.54    272.11 o
   2   9  21        8.73       28.39     96.15 o
   3   9  21     1229.68     1255.20    123.21 o
   4   9  21      178.26       94.65    119.84 o
   0  10  21       93.76     -167.94    167.94 o
   1  10  21      953.70      928.09    168.55 o
   0   0  22     2856.97     2963.11    380.02 o
   1   0  22     1067.54     1507.58    235.95 o
   2   0  22     2029.28     1862.35    244.61 o
   3   0  22     3252.58     3688.55    238.17 o
   4   0  22        1.20     -156.01    156.01 o
   5   0  22     2127.36     1734.67    200.96 o
   6   0  22     1671.93     1631.80    203.06 o
   7   0  22      137.98     -106.66    225.96 o
   1   1  22     2426.68     2458.36    282.41 o
   2   1  22     1636.27     1727.24    170.54 o
   3   1  22      410.48      375.72    119.46 o
   4   1  22     2000.51     2016.85    144.68 o
   5   1  22      164.51      -43.44    114.75 o
   6   1  22     2097.91     2039.75    148.81 o
   0   2  22      652.41      845.68    215.85 o
   1   2  22      342.53      259.68    141.34 o
   2   2  22      834.50      822.99    151.20 o
   3   2  22      997.37      914.38    139.64 o
   4   2  22        9.88      -79.81    119.39 o
   5   2  22      244.31      296.35    120.94 o
   6   2  22      488.93      485.28    124.87 o
   1   3  22       72.60      162.87    137.04 o
   2   3  22       37.66        7.73    138.20 o
   3   3  22        2.79      126.55    125.80 o
   4   3  22       13.72     -110.55    110.55 o
   5   3  22      363.66      475.82    121.79 o
   6   3  22       54.09      -65.32    116.48 o
   0   4  22     1270.61     1613.24    237.66 o
   1   4  22      506.70      760.27    153.21 o
   2   4  22      616.15      495.43    148.30 o
   3   4  22     1551.87     1463.91    151.44 o
   4   4  22       80.69      218.30    128.25 o
   5   4  22     1078.06     1012.84    156.34 o
   6   4  22      827.35      727.62    142.06 o
   1   5  22     4497.42     4499.97    223.93 o
   2   5  22     1639.73     1524.36    168.84 o
   3   5  22       86.79     -118.06    124.89 o
   4   5  22     3103.11     3209.01    181.54 o
   5   5  22      923.76     1193.69    136.41 o
   0   6  22     3502.38     3843.14    364.61 o
   1   6  22      825.61      755.54    158.74 o
   2   6  22     2321.83     2193.00    170.17 o
   3   6  22     2406.20     2297.00    168.64 o
   4   6  22        2.17     -126.50    126.50 o
   1   7  22     2140.62     2282.16    190.95 o
   2   7  22     1261.38     1077.12    167.68 o
   3   7  22       57.58     -127.28    127.28 o
   1   1  23        1.23      -55.01    146.89 o
   2   1  23     2368.34     2832.24    214.21 o
   3   1  23       55.55     -141.87    141.87 o
   0   2  23     8812.37    10170.15    473.62 o
   1   2  23      193.98      270.56    151.33 o
   2   2  23     2241.53     1979.26    186.67 o
   3   2  23      283.87      196.38    150.75 o
   1   3  23      105.50       -6.20    148.14 o
   2   3  23     2558.90     2561.88    197.58 o
   0   4  23     4126.32     4477.04    326.27 o
   1   4  23       27.50      -61.11    144.71 o
 
